# Supplementary material for: Real-time observation of two distinctive non-thermalized hot electron dynamics at MXene/molecule interfaces
Source: Nat Commun. 2024 May 23;15:4406. doi: 10.1038/s41467-024-48842-9 (PMC11116487; doi:10.1038/s41467-024-48842-9)
Supplement: Supplementary file 3 — Source Data [file 41467_2024_48842_MOESM3_ESM.xlsx]

## Sheet: figure 2 b
figure 2 b	x-axis	MXene	x-axis	MXene/R6G	x-axis	MXene/RhB	x-axis	MXene/101	x-axis	MXene/CV	x-axis	MXene/MB
	380.446	0.83629	380.446	0.18442	380.446	0.40256	380.446	0.55686	380.446	0.57029	380.446	0.70894
	381.039	0.83536	381.039	0.1831	381.039	0.40077	381.039	0.55487	381.039	0.56975	381.039	0.7082
	381.633	0.83404	381.633	0.18152	381.633	0.39854	381.633	0.55196	381.633	0.56845	381.633	0.70694
	382.226	0.83252	382.226	0.17954	382.226	0.39592	382.226	0.54895	382.226	0.5669	382.226	0.70545
	382.82	0.83086	382.82	0.17745	382.82	0.39307	382.82	0.5456	382.82	0.56519	382.82	0.70396
	383.413	0.82975	383.413	0.1759	383.413	0.39098	383.413	0.54318	383.413	0.56419	383.413	0.70292
	384.007	0.82917	384.007	0.17508	384.007	0.38958	384.007	0.54167	384.007	0.56407	384.007	0.70246
	384.6	0.82803	384.6	0.17382	384.6	0.38765	384.6	0.53941	384.6	0.5632	384.6	0.70151
	385.194	0.82759	385.194	0.17323	385.194	0.38641	385.194	0.53813	385.194	0.56314	385.194	0.70117
	385.787	0.82713	385.787	0.17263	385.787	0.38515	385.787	0.53681	385.787	0.56301	385.787	0.70074
	386.38	0.82569	386.38	0.17093	386.38	0.3828	386.38	0.53397	386.38	0.56162	386.38	0.69945
	386.973	0.82495	386.973	0.16997	386.973	0.38117	386.973	0.53213	386.973	0.56098	386.973	0.69888
	387.567	0.8239	387.567	0.16864	387.567	0.37911	387.567	0.52966	387.567	0.55994	387.567	0.6978
	388.16	0.82307	388.16	0.16754	388.16	0.37743	388.16	0.52773	388.16	0.55936	388.16	0.69713
	388.753	0.82258	388.753	0.16696	388.753	0.37626	388.753	0.52637	388.753	0.55919	388.753	0.69677
	389.346	0.82254	389.346	0.16699	389.346	0.37567	389.346	0.52571	389.346	0.55969	389.346	0.69678
	389.939	0.8225	389.939	0.16702	389.939	0.3751	389.939	0.525	389.939	0.56031	389.939	0.69702
	390.533	0.82169	390.533	0.16614	390.533	0.37362	390.533	0.52311	390.533	0.55978	390.533	0.69634
	391.126	0.82098	391.126	0.16526	391.126	0.37215	391.126	0.52125	391.126	0.55927	391.126	0.69557
	391.719	0.82022	391.719	0.16424	391.719	0.37061	391.719	0.51936	391.719	0.55876	391.719	0.69501
	392.312	0.81933	392.312	0.163	392.312	0.36887	392.312	0.51725	392.312	0.55792	392.312	0.69422
	392.905	0.81887	392.905	0.1623	392.905	0.36755	392.905	0.51587	392.905	0.55786	392.905	0.69384
	393.498	0.81838	393.498	0.16157	393.498	0.36635	393.498	0.51452	393.498	0.55761	393.498	0.69335
	394.091	0.81819	394.091	0.16118	394.091	0.36554	394.091	0.51361	394.091	0.55786	394.091	0.69327
	394.683	0.81832	394.683	0.16113	394.683	0.3649	394.683	0.51311	394.683	0.5584	394.683	0.69342
	395.276	0.81815	395.276	0.16082	395.276	0.36402	395.276	0.51216	395.276	0.55872	395.276	0.69344
	395.869	0.8177	395.869	0.15997	395.869	0.36275	395.869	0.51067	395.869	0.55856	395.869	0.69304
	396.462	0.81661	396.462	0.15851	396.462	0.36079	396.462	0.50831	396.462	0.55747	396.462	0.69188
	397.055	0.81596	397.055	0.15747	397.055	0.35914	397.055	0.50666	397.055	0.55695	397.055	0.69118
	397.648	0.81559	397.648	0.15667	397.648	0.35785	397.648	0.50536	397.648	0.55675	397.648	0.69085
	398.24	0.81476	398.24	0.15546	398.24	0.3561	398.24	0.5034	398.24	0.55604	398.24	0.6899
	398.833	0.81404	398.833	0.1545	398.833	0.35459	398.833	0.50176	398.833	0.55547	398.833	0.68922
	399.426	0.81352	399.426	0.15369	399.426	0.3534	399.426	0.50045	399.426	0.55514	399.426	0.68875
	400.018	0.81288	400.018	0.15277	400.018	0.35197	400.018	0.49889	400.018	0.55485	400.018	0.68814
	400.611	0.81189	400.611	0.15153	400.611	0.35014	400.611	0.49689	400.611	0.55399	400.611	0.68727
	401.203	0.81072	401.203	0.15001	401.203	0.34812	401.203	0.49448	401.203	0.55302	401.203	0.68613
	401.796	0.80976	401.796	0.14864	401.796	0.34631	401.796	0.49249	401.796	0.5524	401.796	0.68518
	402.389	0.80864	402.389	0.14725	402.389	0.34443	402.389	0.49045	402.389	0.55161	402.389	0.6842
	402.981	0.80779	402.981	0.14609	402.981	0.34274	402.981	0.48877	402.981	0.55106	402.981	0.68343
	403.573	0.8071	403.573	0.14504	403.573	0.34132	403.573	0.48716	403.573	0.55065	403.573	0.68279
	404.166	0.80582	404.166	0.14351	404.166	0.33924	404.166	0.48485	404.166	0.54963	404.166	0.68166
	404.758	0.80484	404.758	0.14215	404.758	0.33754	404.758	0.48282	404.758	0.54878	404.758	0.68076
	405.351	0.804	405.351	0.14098	405.351	0.33597	405.351	0.4809	405.351	0.54825	405.351	0.67996
	405.943	0.80301	405.943	0.13964	405.943	0.33417	405.943	0.47882	405.943	0.54749	405.943	0.67892
	406.535	0.80211	406.535	0.13836	406.535	0.33249	406.535	0.47691	406.535	0.54669	406.535	0.67803
	407.128	0.8012	407.128	0.13701	407.128	0.33082	407.128	0.47486	407.128	0.54589	407.128	0.67699
	407.72	0.79973	407.72	0.13515	407.72	0.32853	407.72	0.47226	407.72	0.54428	407.72	0.67544
	408.312	0.79833	408.312	0.13328	408.312	0.32631	408.312	0.46947	408.312	0.54271	408.312	0.67392
	408.904	0.79717	408.904	0.13152	408.904	0.32419	408.904	0.46689	408.904	0.54137	408.904	0.67256
	409.496	0.79615	409.496	0.13006	409.496	0.32248	409.496	0.46455	409.496	0.54042	409.496	0.67145
	410.089	0.79488	410.089	0.12855	410.089	0.32068	410.089	0.46226	410.089	0.5392	410.089	0.6703
	410.681	0.794	410.681	0.12732	410.681	0.31925	410.681	0.46031	410.681	0.53844	410.681	0.6694
	411.273	0.793	411.273	0.12603	411.273	0.31757	411.273	0.45833	411.273	0.53762	411.273	0.66838
	411.865	0.79161	411.865	0.12421	411.865	0.31541	411.865	0.45584	411.865	0.53613	411.865	0.66696
	412.457	0.7905	412.457	0.12278	412.457	0.31364	412.457	0.45374	412.457	0.53511	412.457	0.66596
	413.049	0.78899	413.049	0.12098	413.049	0.31147	413.049	0.45097	413.049	0.53356	413.049	0.6645
	413.641	0.78758	413.641	0.11932	413.641	0.30942	413.641	0.44847	413.641	0.53214	413.641	0.66315
	414.233	0.78625	414.233	0.11772	414.233	0.30751	414.233	0.44596	414.233	0.53077	414.233	0.66184
	414.825	0.78514	414.825	0.11634	414.825	0.30572	414.825	0.4439	414.825	0.52977	414.825	0.66084
	415.416	0.78358	415.416	0.11452	415.416	0.30349	415.416	0.44123	415.416	0.52811	415.416	0.65938
	416.008	0.78219	416.008	0.11277	416.008	0.30134	416.008	0.4388	416.008	0.52666	416.008	0.65806
	416.6	0.78056	416.6	0.1107	416.6	0.29899	416.6	0.4359	416.6	0.52485	416.6	0.65644
	417.192	0.77894	417.192	0.10873	417.192	0.29672	417.192	0.43318	417.192	0.5231	417.192	0.65487
	417.784	0.77765	417.784	0.10728	417.784	0.29492	417.784	0.43096	417.784	0.5219	417.784	0.65377
	418.375	0.77687	418.375	0.10636	418.375	0.2937	418.375	0.42944	418.375	0.52146	418.375	0.65316
	418.967	0.77576	418.967	0.10506	418.967	0.29215	418.967	0.42739	418.967	0.52056	418.967	0.65218
	419.559	0.77483	419.559	0.10395	419.559	0.29085	419.559	0.42574	419.559	0.51983	419.559	0.65139
	420.15	0.77366	420.15	0.10264	420.15	0.28927	420.15	0.42386	420.15	0.5188	420.15	0.65043
	420.742	0.77296	420.742	0.10165	420.742	0.2881	420.742	0.42252	420.742	0.51843	420.742	0.64985
	421.333	0.77155	421.333	0.09998	421.333	0.28619	421.333	0.42023	421.333	0.51692	421.333	0.64846
	421.925	0.77033	421.925	0.09863	421.925	0.28462	421.925	0.4182	421.925	0.51587	421.925	0.6474
	422.517	0.76884	422.517	0.09694	422.517	0.28272	422.517	0.41569	422.517	0.51428	422.517	0.64597
	423.108	0.76747	423.108	0.09527	423.108	0.28071	423.108	0.41338	423.108	0.51293	423.108	0.6446
	423.699	0.76633	423.699	0.09384	423.699	0.27894	423.699	0.41126	423.699	0.51167	423.699	0.64344
	424.291	0.76512	424.291	0.09225	424.291	0.27711	424.291	0.409	424.291	0.51045	424.291	0.64223
	424.882	0.76324	424.882	0.09007	424.882	0.27467	424.882	0.40594	424.882	0.50827	424.882	0.64029
	425.474	0.76171	425.474	0.08828	425.474	0.27267	425.474	0.40338	425.474	0.50657	425.474	0.63875
	426.065	0.76021	426.065	0.08639	426.065	0.27054	426.065	0.4007	426.065	0.50493	426.065	0.6373
	426.656	0.7591	426.656	0.08493	426.656	0.26885	426.656	0.39844	426.656	0.50387	426.656	0.63628
	427.247	0.75751	427.247	0.0831	427.247	0.26678	427.247	0.39579	427.247	0.50226	427.247	0.63487
	427.839	0.75635	427.839	0.08177	427.839	0.26517	427.839	0.39369	427.839	0.50128	427.839	0.63382
	428.43	0.75518	428.43	0.08025	428.43	0.26345	428.43	0.39153	428.43	0.50007	428.43	0.63262
	429.021	0.75394	429.021	0.07874	429.021	0.26175	429.021	0.38941	429.021	0.4988	429.021	0.63142
	429.612	0.75303	429.612	0.07753	429.612	0.26037	429.612	0.38759	429.612	0.49783	429.612	0.6305
	430.203	0.75214	430.203	0.07637	430.203	0.25899	430.203	0.38588	430.203	0.4971	430.203	0.62971
	430.794	0.75073	430.794	0.07472	430.794	0.2571	430.794	0.38357	430.794	0.49567	430.794	0.62842
	431.385	0.74952	431.385	0.0732	431.385	0.25539	431.385	0.38137	431.385	0.49443	431.385	0.62734
	431.977	0.74815	431.977	0.07148	431.977	0.25345	431.977	0.37906	431.977	0.49288	431.977	0.62601
	432.567	0.74677	432.567	0.06988	432.567	0.25164	432.567	0.37676	432.567	0.49158	432.567	0.62472
	433.158	0.7452	433.158	0.06795	433.158	0.24949	433.158	0.37413	433.158	0.48983	433.158	0.62307
	433.749	0.74409	433.749	0.06654	433.749	0.24778	433.749	0.37208	433.749	0.48857	433.749	0.62186
	434.34	0.74266	434.34	0.06475	434.34	0.24583	434.34	0.36966	434.34	0.48688	434.34	0.6204
	434.931	0.74146	434.931	0.06336	434.931	0.24417	434.931	0.36765	434.931	0.48574	434.931	0.61928
	435.522	0.74062	435.522	0.06232	435.522	0.24289	435.522	0.36605	435.522	0.48501	435.522	0.61851
	436.113	0.7395	436.113	0.06111	436.113	0.24147	436.113	0.36416	436.113	0.48408	436.113	0.61751
	436.704	0.73794	436.704	0.05942	436.704	0.23954	436.704	0.36169	436.704	0.48252	436.704	0.61606
	437.294	0.73656	437.294	0.05775	437.294	0.23777	437.294	0.35929	437.294	0.48091	437.294	0.61464
	437.885	0.73592	437.885	0.05682	437.885	0.23665	437.885	0.35794	437.885	0.48032	437.885	0.61409
	438.476	0.73543	438.476	0.05614	438.476	0.23584	438.476	0.35677	438.476	0.48019	438.476	0.61375
	439.066	0.73462	439.066	0.05515	439.066	0.23455	439.066	0.35539	439.066	0.47952	439.066	0.61305
	439.657	0.73398	439.657	0.05427	439.657	0.23346	439.657	0.35407	439.657	0.47898	439.657	0.61251
	440.248	0.73319	440.248	0.05329	440.248	0.23228	440.248	0.35262	440.248	0.47838	440.248	0.61192
	440.838	0.73271	440.838	0.05261	440.838	0.23126	440.838	0.35149	440.838	0.47807	440.838	0.61153
	441.429	0.7321	441.429	0.05175	441.429	0.23013	441.429	0.35023	441.429	0.47751	441.429	0.61101
	442.019	0.73136	442.019	0.05082	442.019	0.22893	442.019	0.34893	442.019	0.47694	442.019	0.61042
	442.61	0.73059	442.61	0.04989	442.61	0.22787	442.61	0.34767	442.61	0.47634	442.61	0.60983
	443.2	0.73011	443.2	0.04918	443.2	0.22707	443.2	0.34659	443.2	0.47604	443.2	0.60943
	443.791	0.72962	443.791	0.04856	443.791	0.22627	443.791	0.34564	443.791	0.47593	443.791	0.60906
	444.381	0.72874	444.381	0.04755	444.381	0.22509	444.381	0.34414	444.381	0.47537	444.381	0.60824
	444.971	0.72786	444.971	0.04641	444.971	0.22362	444.971	0.34244	444.971	0.47453	444.971	0.60731
	445.562	0.72711	445.562	0.04549	445.562	0.22252	445.562	0.34094	445.562	0.47385	445.562	0.60663
	446.152	0.72632	446.152	0.0446	446.152	0.22138	446.152	0.33954	446.152	0.47324	446.152	0.60593
	446.742	0.72559	446.742	0.0436	446.742	0.2201	446.742	0.33793	446.742	0.47255	446.742	0.60514
	447.332	0.72474	447.332	0.0425	447.332	0.21885	447.332	0.33628	447.332	0.47178	447.332	0.60434
	447.923	0.72386	447.923	0.04148	447.923	0.21769	447.923	0.33469	447.923	0.47091	447.923	0.60341
	448.513	0.72304	448.513	0.04035	448.513	0.21646	448.513	0.33308	448.513	0.4701	448.513	0.60255
	449.103	0.7225	449.103	0.03959	449.103	0.21534	449.103	0.33174	449.103	0.46969	449.103	0.60189
	449.693	0.72154	449.693	0.03847	449.693	0.21378	449.693	0.32995	449.693	0.46866	449.693	0.60082
	450.283	0.72088	450.283	0.03756	450.283	0.21253	450.283	0.32853	450.283	0.46804	450.283	0.60013
	450.873	0.72023	450.873	0.03663	450.873	0.21124	450.873	0.32708	450.873	0.46722	450.873	0.59933
	451.463	0.71948	451.463	0.03565	451.463	0.20994	451.463	0.3256	451.463	0.46626	451.463	0.5985
	452.053	0.71896	452.053	0.03489	452.053	0.20886	452.053	0.32433	452.053	0.46565	452.053	0.59783
	452.643	0.71829	452.643	0.03396	452.643	0.20767	452.643	0.32285	452.643	0.46498	452.643	0.59698
	453.233	0.71761	453.233	0.03305	453.233	0.20657	453.233	0.32151	453.233	0.46434	453.233	0.59628
	453.823	0.71718	453.823	0.03256	453.823	0.2057	453.823	0.3205	453.823	0.4641	453.823	0.59584
	454.413	0.71679	454.413	0.03206	454.413	0.2048	454.413	0.31944	454.413	0.46386	454.413	0.59552
	455.002	0.71624	455.002	0.03156	455.002	0.20388	455.002	0.31834	455.002	0.46343	455.002	0.59493
	455.592	0.71552	455.592	0.03083	455.592	0.2029	455.592	0.31709	455.592	0.46265	455.592	0.59416
	456.182	0.71509	456.182	0.03041	456.182	0.20215	456.182	0.31619	456.182	0.46242	456.182	0.59373
	456.772	0.7146	456.772	0.02993	456.772	0.20126	456.772	0.3151	456.772	0.46191	456.772	0.5931
	457.361	0.71399	457.361	0.02936	457.361	0.20031	457.361	0.31391	457.361	0.46139	457.361	0.59247
	457.951	0.71342	457.951	0.02887	457.951	0.19947	457.951	0.31288	457.951	0.46105	457.951	0.59194
	458.541	0.71273	458.541	0.0282	458.541	0.19836	458.541	0.31166	458.541	0.46061	458.541	0.59124
	459.13	0.71187	459.13	0.02736	459.13	0.19716	459.13	0.31028	459.13	0.4598	459.13	0.59037
	459.72	0.71132	459.72	0.02691	459.72	0.19624	459.72	0.30929	459.72	0.45927	459.72	0.58974
	460.309	0.7106	460.309	0.02622	460.309	0.1951	460.309	0.3081	460.309	0.45851	460.309	0.58898
	460.899	0.71012	460.899	0.0257	460.899	0.19414	460.899	0.30725	460.899	0.45803	460.899	0.58842
	461.488	0.70969	461.488	0.02535	461.488	0.19321	461.488	0.30631	461.488	0.45772	461.488	0.58793
	462.078	0.70949	462.078	0.02526	462.078	0.19243	462.078	0.30568	462.078	0.45771	462.078	0.58777
	462.667	0.70914	462.667	0.02497	462.667	0.19162	462.667	0.30485	462.667	0.45747	462.667	0.58742
	463.257	0.7085	463.257	0.02455	463.257	0.19067	463.257	0.3038	463.257	0.45703	463.257	0.58693
	463.846	0.70803	463.846	0.02413	463.846	0.18975	463.846	0.30298	463.846	0.45662	463.846	0.58642
	464.435	0.7076	464.435	0.02379	464.435	0.18879	464.435	0.30212	464.435	0.45627	464.435	0.58593
	465.025	0.70721	465.025	0.02353	465.025	0.18796	465.025	0.30129	465.025	0.4558	465.025	0.58545
	465.614	0.70675	465.614	0.02331	465.614	0.18715	465.614	0.30049	465.614	0.45538	465.614	0.58501
	466.203	0.70613	466.203	0.02279	466.203	0.18616	466.203	0.29944	466.203	0.45475	466.203	0.58435
	466.792	0.70551	466.792	0.02227	466.792	0.1852	466.792	0.29834	466.792	0.45421	466.792	0.58362
	467.381	0.70475	467.381	0.02164	467.381	0.18402	467.381	0.29693	467.381	0.45351	467.381	0.58271
	467.971	0.70409	467.971	0.021	467.971	0.18294	467.971	0.29571	467.971	0.45279	467.971	0.58191
	468.56	0.70302	468.56	0.02003	468.56	0.18146	468.56	0.29396	468.56	0.45162	468.56	0.58068
	469.149	0.70225	469.149	0.01936	469.149	0.18023	469.149	0.29273	469.149	0.45074	469.149	0.57978
	469.738	0.70182	469.738	0.01897	469.738	0.17934	469.738	0.29177	469.738	0.45024	469.738	0.57915
	470.327	0.70143	470.327	0.01873	470.327	0.17858	470.327	0.2909	470.327	0.44987	470.327	0.57871
	470.916	0.70093	470.916	0.01839	470.916	0.17776	470.916	0.28997	470.916	0.44934	470.916	0.57803
	471.505	0.70038	471.505	0.018	471.505	0.17691	471.505	0.28898	471.505	0.44872	471.505	0.57743
	472.094	0.70009	472.094	0.01776	472.094	0.1763	472.094	0.28824	472.094	0.44834	472.094	0.57703
	472.682	0.69975	472.682	0.0177	472.682	0.17571	472.682	0.28758	472.682	0.44807	472.682	0.57669
	473.271	0.69958	473.271	0.01766	473.271	0.1751	473.271	0.28703	473.271	0.44788	473.271	0.57643
	473.86	0.69927	473.86	0.01762	473.86	0.17454	473.86	0.28641	473.86	0.44753	473.86	0.57612
	474.449	0.69893	474.449	0.01748	474.449	0.17373	474.449	0.28568	474.449	0.44705	474.449	0.57569
	475.038	0.69876	475.038	0.01755	475.038	0.17321	475.038	0.2853	475.038	0.44677	475.038	0.57549
	475.626	0.6985	475.626	0.01753	475.626	0.17267	475.626	0.28471	475.626	0.44647	475.626	0.57516
	476.215	0.69804	476.215	0.01742	476.215	0.17199	476.215	0.28402	476.215	0.44597	476.215	0.57471
	476.804	0.69762	476.804	0.01739	476.804	0.17133	476.804	0.28335	476.804	0.4455	476.804	0.57425
	477.392	0.69731	477.392	0.0175	477.392	0.17077	477.392	0.28273	477.392	0.4452	477.392	0.57394
	477.981	0.69696	477.981	0.01758	477.981	0.17018	477.981	0.28219	477.981	0.44488	477.981	0.57351
	478.569	0.69645	478.569	0.01763	478.569	0.16944	478.569	0.28153	478.569	0.44441	478.569	0.57294
	479.158	0.69593	479.158	0.01763	479.158	0.16873	479.158	0.28082	479.158	0.4439	479.158	0.5724
	479.746	0.69532	479.746	0.01762	479.746	0.16802	479.746	0.28004	479.746	0.44334	479.746	0.57182
	480.335	0.69485	480.335	0.01766	480.335	0.16733	480.335	0.27933	480.335	0.44284	480.335	0.57126
	480.923	0.69445	490.922	0.02373	490.922	0.15834	490.334	0.27021	490.334	0.43605	490.334	0.56265
	481.512	0.69412	491.51	0.02436	491.51	0.15796	490.922	0.26984	490.922	0.43564	490.922	0.56216
	482.1	0.69443	492.097	0.02492	492.097	0.15743	491.51	0.26945	491.51	0.43531	491.51	0.56169
	482.688	0.69467	492.685	0.02554	492.685	0.15702	492.097	0.269	492.097	0.43485	492.097	0.56115
	483.277	0.69425	493.273	0.02616	493.273	0.15676	492.685	0.26864	492.685	0.43448	492.685	0.56077
	483.865	0.69371	493.861	0.02703	493.861	0.15651	493.273	0.26829	493.273	0.43412	493.273	0.56029
	484.453	0.69327	494.448	0.02777	494.448	0.15613	493.861	0.26802	493.861	0.43397	493.861	0.55998
	485.041	0.69289	495.036	0.02848	495.036	0.15577	494.448	0.26761	494.448	0.43368	494.448	0.55949
	485.63	0.69259	495.624	0.02953	495.624	0.15549	495.036	0.26717	495.036	0.43335	495.036	0.55893
	486.218	0.69225	496.211	0.03032	496.211	0.15517	495.624	0.26699	495.624	0.43331	495.624	0.55867
	486.806	0.69191	496.799	0.03121	496.799	0.155	496.211	0.26669	496.211	0.43301	496.211	0.55823
	487.394	0.69136	497.386	0.0321	497.386	0.15471	496.799	0.26653	496.799	0.43293	496.799	0.55791
	487.982	0.69084	497.974	0.03307	497.974	0.15451	497.386	0.26621	497.386	0.4327	497.386	0.5575
	488.57	0.68963	498.561	0.03408	498.561	0.15452	497.974	0.26607	497.974	0.43251	497.974	0.55728
	489.158	0.68826	499.149	0.03496	499.149	0.15414	498.561	0.26602	498.561	0.43243	498.561	0.55709
	489.746	0.6877	499.736	0.03595	499.736	0.15392	499.149	0.26567	499.149	0.43212	499.149	0.5566
	490.334	0.6873	500.324	0.03691	500.324	0.15382	499.736	0.26552	499.736	0.43197	499.736	0.5563
	490.922	0.68693	500.911	0.03796	500.911	0.15376	500.324	0.26538	500.324	0.43183	500.324	0.55599
	491.51	0.68655	501.498	0.03908	501.498	0.15369	500.911	0.26527	500.911	0.43171	500.911	0.55566
	492.097	0.68606	502.085	0.03978	502.085	0.15333	501.498	0.26529	501.498	0.43187	501.498	0.55551
	492.685	0.68573	502.673	0.04074	502.673	0.15319	502.085	0.26494	502.085	0.43154	502.085	0.55496
	493.273	0.68535	503.26	0.04166	503.26	0.153	502.673	0.26482	502.673	0.43138	502.673	0.55463
	493.861	0.68511	503.847	0.04261	503.847	0.15293	503.26	0.26461	503.26	0.43112	503.26	0.55416
	494.448	0.68471	504.434	0.04351	504.434	0.15279	503.847	0.26452	503.847	0.43114	503.847	0.55386
	495.036	0.68429	505.021	0.04448	505.021	0.15269	504.434	0.26441	504.434	0.43106	504.434	0.55347
	495.624	0.6841	505.608	0.04559	505.608	0.15286	505.021	0.26428	505.021	0.43101	505.021	0.55309
	496.211	0.68362	506.195	0.04635	506.195	0.15263	505.608	0.2644	505.608	0.4313	505.608	0.55294
	496.799	0.68339	506.782	0.04729	506.782	0.15252	506.195	0.26413	506.195	0.43112	506.195	0.55251
	497.386	0.68308	507.369	0.04818	507.369	0.15258	506.782	0.2641	506.782	0.43119	506.782	0.55219
	497.974	0.68287	507.956	0.04907	507.956	0.15266	507.369	0.26413	507.369	0.43121	507.369	0.55194
	498.561	0.68272	508.543	0.04992	508.543	0.15284	507.956	0.26414	507.956	0.43113	507.956	0.5516
	499.149	0.68227	509.13	0.05087	509.13	0.15295	508.543	0.26413	508.543	0.43116	508.543	0.55134
	499.736	0.68202	509.717	0.05181	509.717	0.15302	509.13	0.26416	509.13	0.43127	509.13	0.55114
	500.324	0.68175	510.304	0.05272	510.304	0.15308	509.717	0.26422	509.717	0.43138	509.717	0.55093
	500.911	0.68154	510.891	0.05364	510.891	0.1531	510.304	0.26422	510.304	0.43134	510.304	0.55065
	501.498	0.68141	511.477	0.05445	511.477	0.15312	510.891	0.2642	510.891	0.43143	510.891	0.55029
	502.085	0.681	512.064	0.05532	512.064	0.15322	511.477	0.26413	511.477	0.43141	511.477	0.54995
	502.673	0.68079	512.651	0.05644	512.651	0.15347	512.064	0.26411	512.064	0.43139	512.064	0.54962
	503.26	0.68041	513.237	0.05735	513.237	0.15363	512.651	0.26434	512.651	0.4317	512.651	0.54935
	503.847	0.68021	513.824	0.05833	513.824	0.15376	513.237	0.26433	513.237	0.43179	513.237	0.54911
	504.434	0.67991	514.411	0.05929	514.411	0.15386	513.824	0.26436	513.824	0.43192	513.824	0.54882
	505.021	0.67962	514.997	0.06041	514.997	0.15399	514.411	0.2643	514.411	0.43209	514.411	0.54854
	505.608	0.67956	515.584	0.06159	515.584	0.15431	514.997	0.26439	514.997	0.43229	514.997	0.54832
	506.195	0.67917	516.17	0.06261	516.17	0.15458	515.584	0.2646	515.584	0.43271	515.584	0.54812
	506.782	0.67897	516.757	0.0637	516.757	0.15489	516.17	0.26469	516.17	0.43286	516.17	0.54782
	507.369	0.67885	517.343	0.0647	517.343	0.1552	516.757	0.26494	516.757	0.43317	516.757	0.54756
	507.956	0.67869	517.929	0.06589	517.929	0.15547	517.343	0.26505	517.343	0.43325	517.343	0.54735
	508.543	0.67851	518.516	0.06696	518.516	0.1557	517.929	0.2653	517.929	0.43362	517.929	0.54722
	509.13	0.67833	519.102	0.06799	519.102	0.15609	518.516	0.26545	518.516	0.43383	518.516	0.54696
	509.717	0.67811	519.688	0.06917	519.688	0.15649	519.102	0.26557	519.102	0.43404	519.102	0.54679
	510.304	0.67787	520.275	0.0704	520.275	0.15692	519.688	0.26575	519.688	0.43422	519.688	0.54649
	510.891	0.67769	520.861	0.07168	520.861	0.1574	520.275	0.26602	520.275	0.43455	520.275	0.54635
	511.477	0.67747	521.447	0.07308	521.447	0.15802	520.861	0.26643	520.861	0.43487	520.861	0.54621
	512.064	0.67726	522.033	0.07418	522.033	0.15828	521.447	0.26681	521.447	0.43523	521.447	0.54611
	512.651	0.67723	522.619	0.07563	522.619	0.15868	522.033	0.26683	522.033	0.4353	522.033	0.54585
	513.237	0.67703	523.205	0.07716	523.205	0.15913	522.619	0.26703	522.619	0.4357	522.619	0.54582
	513.824	0.67682	523.791	0.07879	523.791	0.15969	523.205	0.26732	523.205	0.4361	523.205	0.5458
	514.411	0.67662	524.377	0.08024	524.377	0.16017	523.791	0.26773	523.791	0.43676	523.791	0.54576
	514.997	0.67658	524.963	0.08174	524.963	0.16062	524.377	0.26799	524.377	0.43711	524.377	0.54557
	515.584	0.67663	525.549	0.08342	525.549	0.16116	524.963	0.26825	524.963	0.43748	524.963	0.54541
	516.17	0.67663	526.135	0.08509	526.135	0.1617	525.549	0.26871	525.549	0.43803	525.549	0.54545
	516.757	0.67656	526.721	0.08665	526.721	0.1622	526.135	0.26918	526.135	0.43854	526.135	0.54549
	517.343	0.67642	527.307	0.08816	527.307	0.1626	526.721	0.26951	526.721	0.43896	526.721	0.54544
	517.929	0.6764	527.893	0.08963	527.893	0.16293	527.307	0.26964	527.307	0.43935	527.307	0.54536
	518.516	0.67633	528.479	0.09127	528.479	0.16346	527.893	0.26993	527.893	0.4398	527.893	0.54529
	519.102	0.67624	529.064	0.0928	529.064	0.16397	528.479	0.27039	528.479	0.44035	528.479	0.54526
	519.688	0.67619	529.65	0.09422	529.65	0.16441	529.064	0.27088	529.064	0.4407	529.064	0.54516
	520.275	0.6762	530.236	0.09573	530.236	0.1649	529.65	0.27117	529.65	0.4411	529.65	0.54505
	520.861	0.67618	530.821	0.09731	530.821	0.16546	530.236	0.27153	530.236	0.44155	530.236	0.54503
	521.447	0.67615	531.407	0.09895	531.407	0.16602	530.821	0.27201	530.821	0.44209	530.821	0.54514
	522.033	0.67596	531.993	0.10053	531.993	0.16655	531.407	0.27262	531.407	0.44264	531.407	0.54526
	522.619	0.67594	532.578	0.10193	532.578	0.167	531.993	0.27306	531.993	0.44302	531.993	0.5452
	523.205	0.67592	533.164	0.10338	533.164	0.1675	532.578	0.27358	532.578	0.44354	532.578	0.54524
	523.791	0.67603	533.749	0.10477	533.749	0.16803	533.164	0.27413	533.164	0.44417	533.164	0.54529
	524.377	0.67607	534.334	0.1062	534.334	0.16865	533.749	0.2748	533.749	0.44475	533.749	0.54535
	524.963	0.67608	534.92	0.10767	534.92	0.16935	534.334	0.27542	534.334	0.44526	534.334	0.54543
	525.549	0.67626	535.505	0.10906	535.505	0.16993	534.92	0.27604	534.92	0.44597	534.92	0.54548
	526.135	0.67639	536.091	0.11045	536.091	0.17058	535.505	0.27657	535.505	0.44658	535.505	0.54548
	526.721	0.67637	536.676	0.11173	536.676	0.17117	536.091	0.27734	536.091	0.44725	536.091	0.54561
	527.307	0.67633	537.261	0.11312	537.261	0.17179	536.676	0.27799	536.676	0.44788	536.676	0.54567
	527.893	0.67632	537.846	0.11429	537.846	0.17243	537.261	0.27878	537.261	0.44876	537.261	0.54581
	528.479	0.6764	538.432	0.11537	538.432	0.17304	537.846	0.27945	537.846	0.4496	537.846	0.54595
	529.064	0.67643	539.017	0.1166	539.017	0.17372	538.432	0.28017	538.432	0.45041	538.432	0.5461
	529.65	0.67651	539.602	0.11767	539.602	0.17433	539.017	0.28083	539.017	0.45122	539.017	0.54623
	530.236	0.67652	540.187	0.11854	540.187	0.17492	539.602	0.28155	539.602	0.45201	539.602	0.54637
	530.821	0.6766	540.772	0.11944	540.772	0.17553	540.187	0.28229	540.187	0.45269	540.187	0.54644
	531.407	0.67668	541.357	0.12021	541.357	0.17609	540.772	0.28306	540.772	0.45356	540.772	0.54657
	531.993	0.67673	541.942	0.12097	541.942	0.17675	541.357	0.28381	541.357	0.45432	541.357	0.54679
	532.578	0.67687	542.527	0.12165	542.527	0.17739	541.942	0.28466	541.942	0.45523	541.942	0.54701
	533.164	0.67702	543.112	0.12235	543.112	0.17809	542.527	0.2854	542.527	0.45611	542.527	0.54715
	533.749	0.67725	543.697	0.12269	543.697	0.17866	543.112	0.28635	543.112	0.45706	543.112	0.54738
	534.334	0.6774	544.282	0.1232	544.282	0.1794	543.697	0.28701	543.697	0.45764	543.697	0.54743
	534.92	0.67754	544.867	0.12355	544.867	0.18004	544.282	0.28798	544.282	0.45849	544.282	0.54765
	535.505	0.67767	545.452	0.12374	545.452	0.18068	544.867	0.2888	544.867	0.45924	544.867	0.54771
	536.091	0.67783	546.036	0.12396	546.036	0.18132	545.452	0.28971	545.452	0.46004	545.452	0.54786
	536.676	0.67801	546.621	0.12415	546.621	0.18198	546.036	0.29058	546.036	0.4608	546.036	0.54796
	537.261	0.67828	547.206	0.12406	547.206	0.18258	546.621	0.29145	546.621	0.46165	546.621	0.54812
	537.846	0.67849	547.79	0.12393	547.79	0.18331	547.206	0.29221	547.206	0.4624	547.206	0.54819
	538.432	0.67861	548.375	0.12359	548.375	0.18395	547.79	0.29315	547.79	0.46316	547.79	0.54835
	539.017	0.67881	548.96	0.12317	548.96	0.1847	548.375	0.29395	548.375	0.46386	548.375	0.54849
	539.602	0.67902	549.544	0.12265	549.544	0.18544	548.96	0.29478	548.96	0.46464	548.96	0.54874
	540.187	0.67913	550.129	0.1221	550.129	0.18624	549.544	0.29552	549.544	0.46541	549.544	0.54894
	540.772	0.67939	550.713	0.12125	550.713	0.18686	550.129	0.29636	550.129	0.46633	550.129	0.54918
	541.357	0.67967	551.298	0.12042	551.298	0.18755	550.713	0.29703	550.713	0.46703	550.713	0.54926
	541.942	0.67996	551.882	0.11941	551.882	0.18836	551.298	0.29787	551.298	0.46787	551.298	0.54951
	542.527	0.68028	552.467	0.11818	552.467	0.18917	551.882	0.29868	551.882	0.4686	551.882	0.54975
	543.112	0.68061	553.051	0.11706	553.051	0.19016	552.467	0.29944	552.467	0.46933	552.467	0.54999
	543.697	0.68069	553.635	0.11581	553.635	0.19122	553.051	0.30036	553.051	0.47024	553.051	0.55032
	544.282	0.68104	554.22	0.11443	554.22	0.19212	553.635	0.30127	553.635	0.47105	553.635	0.55061
	544.867	0.6813	554.804	0.11291	554.804	0.19304	554.22	0.30204	554.22	0.47193	554.22	0.55081
	545.452	0.68155	555.388	0.11126	555.388	0.19392	554.804	0.30284	554.804	0.47278	554.804	0.55099
	546.036	0.68187	555.972	0.10943	555.972	0.19487	555.388	0.30369	555.388	0.47359	555.388	0.55114
	546.621	0.68216	556.556	0.10742	556.556	0.19587	555.972	0.30444	555.972	0.47436	555.972	0.55139
	547.206	0.68238	557.14	0.1054	557.14	0.19699	556.556	0.3052	556.556	0.47509	556.556	0.5517
	547.79	0.68262	557.725	0.10324	557.725	0.19812	557.14	0.30597	557.14	0.47583	557.14	0.55206
	548.375	0.68281	558.309	0.10108	558.309	0.19923	557.725	0.30671	557.725	0.47662	557.725	0.55241
	548.96	0.6831	558.893	0.09876	558.893	0.20035	558.309	0.30748	558.309	0.47733	558.309	0.55264
	549.544	0.68337	559.477	0.09626	559.477	0.20146	558.893	0.30816	558.893	0.47796	558.893	0.55284
	550.129	0.68373	560.061	0.09387	560.061	0.20254	559.477	0.30878	559.477	0.47855	559.477	0.55308
	550.713	0.68388	560.644	0.09131	560.644	0.20367	560.061	0.30951	560.061	0.47932	560.061	0.55344
	551.298	0.68416	561.228	0.08866	561.228	0.20485	560.644	0.31012	560.644	0.47998	560.644	0.5538
	551.882	0.68439	561.812	0.08599	561.812	0.20604	561.228	0.31076	561.228	0.48068	561.228	0.55423
	552.467	0.68454	562.396	0.08321	562.396	0.20708	561.812	0.31139	561.812	0.48138	561.812	0.55462
	553.051	0.68483	562.98	0.08054	562.98	0.20825	562.396	0.31196	562.396	0.48193	562.396	0.55485
	553.635	0.68509	563.564	0.0778	563.564	0.2095	562.98	0.31266	562.98	0.48258	562.98	0.55513
	554.22	0.68534	564.147	0.07487	564.147	0.21067	563.564	0.31338	563.564	0.48334	563.564	0.55544
	554.804	0.68557	564.731	0.07192	564.731	0.21184	564.147	0.31404	564.147	0.48398	564.147	0.55578
	555.388	0.6857	565.315	0.06896	565.315	0.21302	564.731	0.31468	564.731	0.48472	564.731	0.55623
	555.972	0.68588	565.898	0.06587	565.898	0.21412	565.315	0.31539	565.315	0.48556	565.315	0.55675
	556.556	0.68607	566.482	0.06268	566.482	0.21525	565.898	0.31603	565.898	0.48627	565.898	0.55723
	557.14	0.68631	567.065	0.05956	567.065	0.21643	566.482	0.31666	566.482	0.48693	566.482	0.55769
	557.725	0.68651	567.649	0.05651	567.649	0.21755	567.065	0.31745	567.065	0.48765	567.065	0.55817
	558.309	0.68671	568.232	0.05338	568.232	0.21856	567.649	0.31815	567.649	0.48838	567.649	0.55868
	558.893	0.68695	568.816	0.05044	568.816	0.21968	568.232	0.31865	568.232	0.48896	568.232	0.55917
	559.477	0.68719	569.399	0.04746	569.399	0.2207	568.816	0.31932	568.816	0.48975	568.816	0.55971
	560.061	0.68748	569.982	0.04435	569.982	0.22161	569.399	0.31989	569.399	0.49032	569.399	0.56009
	560.644	0.68773	570.566	0.04131	570.566	0.22256	569.982	0.32044	569.982	0.49091	569.982	0.56053
	561.228	0.68799	571.149	0.03834	571.149	0.22342	570.566	0.32097	570.566	0.4916	570.566	0.561
	561.812	0.68826	571.732	0.03561	571.732	0.2244	571.149	0.32154	571.149	0.49225	571.149	0.56142
	562.396	0.68845	572.316	0.03291	572.316	0.22523	571.732	0.32216	571.732	0.49295	571.732	0.56186
	562.98	0.68872	572.899	0.03024	572.899	0.22605	572.316	0.32274	572.316	0.49359	572.316	0.56227
	563.564	0.68907	573.482	0.02752	573.482	0.22685	572.899	0.32337	572.899	0.4942	572.899	0.5627
	564.147	0.68937	574.065	0.02457	574.065	0.2276	573.482	0.32399	573.482	0.49482	573.482	0.5631
	564.731	0.68963	574.648	0.02174	574.648	0.22833	574.065	0.32457	574.065	0.49543	574.065	0.56348
	565.315	0.68993	575.231	0.01929	575.231	0.22912	574.648	0.32526	574.648	0.49612	574.648	0.56379
	565.898	0.69019	575.814	0.01696	575.814	0.22985	575.231	0.32604	575.231	0.49673	575.231	0.56405
	566.482	0.69046	576.397	0.01465	576.397	0.23058	575.814	0.32682	575.814	0.49743	575.814	0.56441
	567.065	0.6908	576.98	0.01238	576.98	0.23122	576.397	0.32768	576.397	0.49817	576.397	0.56477
	567.649	0.69121	577.563	0.00985	577.563	0.23171	576.98	0.32854	576.98	0.49876	576.98	0.56512
	568.232	0.69148	578.146	0.00701	578.146	0.23188	577.563	0.32925	577.563	0.49927	577.563	0.5655
	568.816	0.69182	578.729	0.00446	578.729	0.23213	578.146	0.32983	578.146	0.49987	578.146	0.56591
	569.399	0.69204	579.311	0.00253	579.311	0.2326	578.729	0.33053	578.729	0.5005	578.729	0.5662
	569.982	0.69225	579.894	0.000904202	579.894	0.23299	579.311	0.33144	579.311	0.50112	579.311	0.56644
	570.566	0.69253	580.477	-0.000521992	580.477	0.23346	579.894	0.33238	579.894	0.50164	579.894	0.56665
	571.149	0.69279	581.06	-0.00208	581.06	0.23382	580.477	0.33354	580.477	0.50216	580.477	0.56694
	571.732	0.69304	581.642	-0.00382	581.642	0.23391	581.06	0.33473	581.06	0.50262	581.06	0.5673
	572.316	0.69322	582.225	-0.00548	582.225	0.23394	581.642	0.33575	581.642	0.50314	581.642	0.56776
	572.899	0.69345	582.808	-0.00686	582.808	0.23399	582.225	0.33678	582.225	0.50368	582.225	0.56815
	573.482	0.69372	583.39	-0.00809	583.39	0.23406	582.808	0.33787	582.808	0.50404	582.808	0.56847
	574.065	0.69388	583.973	-0.00922	583.973	0.23408	583.39	0.33911	583.39	0.50444	583.39	0.56877
	574.648	0.69408	584.555	-0.01005	584.555	0.23426	583.973	0.34049	583.973	0.50504	583.973	0.56906
	575.231	0.69424	585.138	-0.01082	585.138	0.23437	584.555	0.34214	584.555	0.50548	584.555	0.56936
	575.814	0.69446	585.72	-0.01176	585.72	0.23412	585.138	0.34384	585.138	0.50589	585.138	0.56969
	576.397	0.69471	586.302	-0.01268	586.302	0.2338	585.72	0.34525	585.72	0.50626	585.72	0.56994
	576.98	0.69491	586.885	-0.01358	586.885	0.23336	586.302	0.34663	586.302	0.50672	586.302	0.57027
	577.563	0.69517	587.467	-0.01429	587.467	0.23296	586.885	0.348	586.885	0.50718	586.885	0.57057
	578.146	0.69538	588.049	-0.01486	588.049	0.23252	587.467	0.34953	587.467	0.50769	587.467	0.57092
	578.729	0.69556	588.632	-0.01529	588.632	0.23201	588.049	0.35107	588.049	0.50806	588.049	0.57114
	579.311	0.69574	589.214	-0.01607	589.214	0.23121	588.632	0.3527	588.632	0.50841	588.632	0.57146
	579.894	0.6959	589.796	-0.01689	589.796	0.23029	589.214	0.35418	589.214	0.50892	589.214	0.57188
	580.477	0.69614	590.378	-0.01746	590.378	0.22944	589.796	0.35556	589.796	0.50945	589.796	0.57228
	581.06	0.69641	590.96	-0.01788	590.96	0.22862	590.378	0.35706	590.378	0.50983	590.378	0.57268
	581.642	0.69666	591.542	-0.01842	591.542	0.22756	590.96	0.35872	590.96	0.51027	590.96	0.57311
	582.225	0.69682	592.124	-0.019	592.124	0.22634	591.542	0.36016	591.542	0.51071	591.542	0.57361
	582.808	0.69692	592.706	-0.01952	592.706	0.2251	592.124	0.36149	592.124	0.51106	592.124	0.5741
	583.39	0.69703	593.288	-0.01986	593.288	0.22394	592.706	0.3627	592.706	0.51129	592.706	0.57454
	583.973	0.69718	593.87	-0.02023	593.87	0.22262	593.288	0.36402	593.288	0.51155	593.288	0.575
	584.555	0.69741	594.452	-0.02058	594.452	0.22125	593.87	0.36516	593.87	0.51182	593.87	0.57536
	585.138	0.69765	595.034	-0.02099	595.034	0.21972	594.452	0.3664	594.452	0.51216	594.452	0.57587
	585.72	0.69785	595.616	-0.02119	595.616	0.21818	595.034	0.36758	595.034	0.51248	595.034	0.57633
	586.302	0.69812	596.197	-0.02138	596.197	0.21655	595.616	0.36883	595.616	0.51274	595.616	0.57679
	586.885	0.69835	596.779	-0.02145	596.779	0.21497	596.197	0.37015	596.197	0.51307	596.197	0.57728
	587.467	0.69861	597.361	-0.02167	597.361	0.21319	596.779	0.37143	596.779	0.5134	596.779	0.57777
	588.049	0.69887	597.943	-0.02175	597.943	0.21148	597.361	0.37252	597.361	0.51369	597.361	0.57832
	588.632	0.6993	598.524	-0.02173	598.524	0.20989	597.943	0.3736	597.943	0.5139	597.943	0.57882
	589.214	0.69967	599.106	-0.0219	599.106	0.20817	598.524	0.37463	598.524	0.51423	598.524	0.57942
	589.796	0.70002	599.687	-0.02228	599.687	0.20625	599.106	0.37556	599.106	0.51455	599.106	0.57995
	590.378	0.70026	600.269	-0.02251	600.269	0.20441	599.687	0.37627	599.687	0.51472	599.687	0.58043
	590.96	0.7006	600.85	-0.02268	600.85	0.20252	600.269	0.377	600.269	0.51499	600.269	0.58109
	591.542	0.7009	601.432	-0.02264	601.432	0.2008	600.85	0.37756	600.85	0.51508	600.85	0.58155
	592.124	0.70113	602.013	-0.0226	602.013	0.19904	601.432	0.37818	601.432	0.51517	601.432	0.58209
	592.706	0.70121	602.595	-0.02245	602.595	0.19736	602.013	0.37879	602.013	0.51525	602.013	0.58258
	593.288	0.7014	603.176	-0.02239	603.176	0.19562	602.595	0.37936	602.595	0.5153	602.595	0.58317
	593.87	0.70158	603.757	-0.02235	603.757	0.19387	603.176	0.37982	603.176	0.51535	603.176	0.58369
	594.452	0.70186	604.339	-0.0223	604.339	0.19216	603.757	0.38015	603.757	0.5153	603.757	0.58404
	595.034	0.70198	604.92	-0.02235	604.92	0.19048	604.339	0.38043	604.339	0.51527	604.339	0.58452
	595.616	0.70218	605.501	-0.02223	605.501	0.18892	604.92	0.38065	604.92	0.51515	604.92	0.58494
	596.197	0.70245	606.082	-0.02197	606.082	0.18744	605.501	0.38083	605.501	0.51507	605.501	0.58547
	596.779	0.70273	606.663	-0.02179	606.663	0.18582	606.082	0.38104	606.082	0.51501	606.082	0.58602
	597.361	0.70294	607.244	-0.02157	607.244	0.18444	606.663	0.38103	606.663	0.51481	606.663	0.58655
	597.943	0.70322	607.826	-0.02155	607.826	0.18302	607.244	0.38111	607.244	0.5147	607.244	0.58721
	598.524	0.70356	608.407	-0.02146	608.407	0.18158	607.826	0.38101	607.826	0.51451	607.826	0.58779
	599.106	0.7039	608.988	-0.02136	608.988	0.18022	608.407	0.38073	608.407	0.5143	608.407	0.58833
	599.687	0.70411	609.568	-0.02123	609.568	0.17898	608.988	0.38048	608.988	0.51412	608.988	0.5889
	600.269	0.70437	610.149	-0.02106	610.149	0.17773	609.568	0.38014	609.568	0.51388	609.568	0.58949
	600.85	0.70457	610.73	-0.02083	610.73	0.17657	610.149	0.37973	610.149	0.5137	610.149	0.59018
	601.432	0.70487	611.311	-0.02059	611.311	0.17535	610.73	0.37931	610.73	0.51364	610.73	0.59086
	602.013	0.70524	611.892	-0.02039	611.892	0.17426	611.311	0.37871	611.311	0.51345	611.311	0.59154
	602.595	0.70561	612.473	-0.02017	612.473	0.1732	611.892	0.37805	611.892	0.51319	611.892	0.59219
	603.176	0.70598	613.053	-0.01985	613.053	0.17237	612.473	0.37731	612.473	0.51292	612.473	0.59286
	603.757	0.70627	613.634	-0.0196	613.634	0.17145	613.053	0.37671	613.053	0.51259	613.053	0.59347
	604.339	0.70658	614.215	-0.01927	614.215	0.17063	613.634	0.37588	613.634	0.51218	613.634	0.59405
	604.92	0.70685	614.795	-0.01906	614.795	0.16991	614.215	0.37506	614.215	0.5119	614.215	0.59463
	605.501	0.70718	615.376	-0.01889	615.376	0.16915	614.795	0.37414	614.795	0.51151	614.795	0.59524
	606.082	0.70753	615.957	-0.01871	615.957	0.16845	615.376	0.37308	615.376	0.511	615.376	0.59578
	606.663	0.70784	616.537	-0.01845	616.537	0.16784	615.957	0.37205	615.957	0.51055	615.957	0.59646
	607.244	0.70814	617.118	-0.01819	617.118	0.16729	616.537	0.371	616.537	0.51009	616.537	0.59714
	607.826	0.70844	617.698	-0.01796	617.698	0.16678	617.118	0.36995	617.118	0.50964	617.118	0.59778
	608.407	0.70863	618.278	-0.01771	618.278	0.16621	617.698	0.36887	617.698	0.50918	617.698	0.59837
	608.988	0.70894	618.859	-0.01741	618.859	0.16577	618.278	0.36762	618.278	0.50862	618.278	0.59893
	609.568	0.70925	619.439	-0.01722	619.439	0.16527	618.859	0.36644	618.859	0.50817	618.859	0.59949
	610.149	0.70958	620.02	-0.01703	620.02	0.16487	619.439	0.36513	619.439	0.50759	619.439	0.59998
	610.73	0.70992	620.6	-0.01685	620.6	0.16446	620.02	0.36391	620.02	0.5071	620.02	0.60065
	611.311	0.7102	621.18	-0.01653	621.18	0.16418	620.6	0.36259	620.6	0.50645	620.6	0.60125
	611.892	0.71056	621.76	-0.0162	621.76	0.16395	621.18	0.36129	621.18	0.50582	621.18	0.60189
	612.473	0.71097	622.34	-0.01589	622.34	0.16361	621.76	0.36017	621.76	0.50534	621.76	0.60256
	613.053	0.71142	622.92	-0.01562	622.92	0.16327	622.34	0.35883	622.34	0.50484	622.34	0.60314
	613.634	0.71182	623.501	-0.01531	623.501	0.16306	622.92	0.35733	622.92	0.50403	622.92	0.60352
	614.215	0.71225	624.081	-0.01502	624.081	0.16289	623.501	0.35592	623.501	0.50319	623.501	0.60398
	614.795	0.71266	624.661	-0.01464	624.661	0.16281	624.081	0.3545	624.081	0.50245	624.081	0.60443
	615.376	0.71289	625.241	-0.01436	625.241	0.16265	624.661	0.35326	624.661	0.50181	624.661	0.60497
	615.957	0.71321	625.821	-0.01402	625.821	0.16259	625.241	0.35182	625.241	0.50093	625.241	0.60541
	616.537	0.71354	626.4	-0.01371	626.4	0.16245	625.821	0.35049	625.821	0.5003	625.821	0.60602
	617.118	0.71392	626.98	-0.01328	626.98	0.16231	626.4	0.3491	626.4	0.49955	626.4	0.60647
	617.698	0.71438	627.56	-0.0129	627.56	0.16212	626.98	0.34771	626.98	0.49887	626.98	0.60706
	618.278	0.7147	628.14	-0.01247	628.14	0.16201	627.56	0.34638	627.56	0.49824	627.56	0.60765
	618.859	0.71509	628.72	-0.01213	628.72	0.16206	628.14	0.34503	628.14	0.49756	628.14	0.60827
	619.439	0.71534	629.299	-0.01177	629.299	0.16213	628.72	0.34373	628.72	0.4968	628.72	0.60878
	620.02	0.71573	629.879	-0.0115	629.879	0.16203	629.299	0.34258	629.299	0.49634	629.299	0.60952
	620.6	0.71599	630.459	-0.01119	630.459	0.16188	629.879	0.34134	629.879	0.4958	629.879	0.61011
	621.18	0.71627	631.038	-0.01082	631.038	0.16178	630.459	0.34005	630.459	0.49516	630.459	0.61078
	621.76	0.71671	631.618	-0.01031	631.618	0.16174	631.038	0.33878	631.038	0.49453	631.038	0.61136
	622.34	0.71701	632.197	-0.00992	632.197	0.16168	631.618	0.33765	631.618	0.49404	631.618	0.6121
	622.92	0.71732	632.777	-0.00954	632.777	0.16172	632.197	0.33638	632.197	0.49345	632.197	0.61274
	623.501	0.71761	633.356	-0.00921	633.356	0.16176	632.777	0.33513	632.777	0.49278	632.777	0.61333
	624.081	0.71789	633.936	-0.00889	633.936	0.16187	633.356	0.334	633.356	0.49209	633.356	0.61384
	624.661	0.71821	634.515	-0.0087	634.515	0.16187	633.936	0.33299	633.936	0.4915	633.936	0.61443
	625.241	0.7184	635.095	-0.0084	635.095	0.16186	634.515	0.33179	634.515	0.49066	634.515	0.61482
	625.821	0.71877	635.674	-0.00808	635.674	0.16186	635.095	0.33064	635.095	0.4899	635.095	0.61535
	626.4	0.71914	636.253	-0.00776	636.253	0.162	635.674	0.32952	635.674	0.48919	635.674	0.61586
	626.98	0.71959	636.832	-0.00731	636.832	0.16221	636.253	0.32865	636.253	0.4884	636.253	0.61641
	627.56	0.72013	637.412	-0.00695	637.412	0.16238	636.832	0.32785	636.832	0.48771	636.832	0.61699
	628.14	0.72061	637.991	-0.00678	637.991	0.16254	637.412	0.32702	637.412	0.48702	637.412	0.61756
	628.72	0.72112	638.57	-0.00662	638.57	0.16272	637.991	0.32626	637.991	0.48634	637.991	0.61804
	629.299	0.7217	639.149	-0.00629	639.149	0.16301	638.57	0.32557	638.57	0.48559	638.57	0.6185
	629.879	0.72221	639.728	-0.00592	639.728	0.16333	639.149	0.32514	639.149	0.48511	639.149	0.61905
	630.459	0.72272	640.307	-0.00552	640.307	0.16357	639.728	0.32467	639.728	0.48463	639.728	0.61969
	631.038	0.72324	640.886	-0.00504	640.886	0.1638	640.307	0.32413	640.307	0.48403	640.307	0.6203
	631.618	0.7239	641.465	-0.00453	641.465	0.16407	640.886	0.32367	640.886	0.48353	640.886	0.62089
	632.197	0.72449	642.044	-0.00413	642.044	0.16436	641.465	0.32345	641.465	0.48303	641.465	0.6215
	632.777	0.72489	642.623	-0.00373	642.623	0.16449	642.044	0.32316	642.044	0.48245	642.044	0.62206
	633.356	0.7253	643.202	-0.00331	643.202	0.16474	642.623	0.32262	642.623	0.48186	642.623	0.62251
	633.936	0.72574	643.781	-0.0029	643.781	0.16494	643.202	0.32241	643.202	0.48144	643.202	0.62302
	634.515	0.726	644.359	-0.0023	644.359	0.16521	643.781	0.32219	643.781	0.48095	643.781	0.62351
	635.095	0.7264	644.938	-0.00173	644.938	0.16556	644.359	0.32212	644.359	0.48058	644.359	0.62421
	635.674	0.72683	645.517	-0.00124	645.517	0.16574	644.938	0.32215	644.938	0.48012	644.938	0.62493
	636.253	0.72734	646.095	-0.00075925	646.095	0.16584	645.517	0.32204	645.517	0.47959	645.517	0.6257
	636.832	0.72786	646.674	-0.000271504	646.674	0.16605	646.095	0.3219	646.095	0.47899	646.095	0.62643
	637.412	0.72835	647.253	0.000176552	647.253	0.16625	646.674	0.32192	646.674	0.47853	646.674	0.62716
	637.991	0.72873	647.831	0.000554048	647.831	0.16647	647.253	0.32191	647.253	0.47806	647.253	0.6279
	638.57	0.72909	648.41	0.000913904	648.41	0.16665	647.831	0.3219	647.831	0.47759	647.831	0.62869
	639.149	0.7296	648.988	0.00133	648.988	0.16695	648.41	0.32196	648.41	0.47714	648.41	0.62949
	639.728	0.73012	649.566	0.00174	649.566	0.16724	648.988	0.32211	648.988	0.47678	648.988	0.63035
	640.307	0.73058	650.145	0.00214	650.145	0.16754	649.566	0.32224	649.566	0.47624	649.566	0.6313
	640.886	0.73112	650.723	0.00241	650.723	0.16777	650.145	0.32246	650.145	0.47582	650.145	0.63228
	641.465	0.73165	660.549	0.01043	660.549	0.17283	650.723	0.32243	650.723	0.47534	650.723	0.63306
	642.044	0.73215	661.127	0.01086	661.127	0.17305	660.549	0.3276	660.549	0.47159	660.549	0.64612
	642.623	0.73257	661.705	0.01133	661.705	0.17337	661.127	0.32794	661.127	0.47151	661.127	0.64682
	643.202	0.73297	662.282	0.01193	662.282	0.17385	661.705	0.32846	661.705	0.47153	661.705	0.64769
	643.781	0.73332	662.86	0.01246	662.86	0.17427	662.282	0.32911	662.282	0.47159	662.282	0.64856
	644.359	0.73378	663.438	0.01294	663.438	0.17462	662.86	0.32963	662.86	0.47154	662.86	0.64935
	644.938	0.73421	664.015	0.0134	664.015	0.17501	663.438	0.33008	663.438	0.47157	663.438	0.65006
	645.517	0.73463	664.592	0.01382	664.592	0.17531	664.015	0.33068	664.015	0.47165	664.015	0.65099
	646.095	0.73509	665.17	0.01426	665.17	0.17562	664.592	0.33113	664.592	0.47162	664.592	0.65182
	646.674	0.73559	665.747	0.0147	665.747	0.17591	665.17	0.33149	665.17	0.47169	665.17	0.65257
	647.253	0.73612	666.325	0.01504	666.325	0.17619	665.747	0.33199	665.747	0.47184	665.747	0.65344
	647.831	0.73664	666.902	0.01539	666.902	0.17647	666.325	0.33238	666.325	0.47204	666.325	0.65413
	648.41	0.73704	667.479	0.01581	667.479	0.17684	666.902	0.33258	666.902	0.47202	666.902	0.65478
	648.988	0.73749	668.056	0.01624	668.056	0.17729	667.479	0.33301	667.479	0.47209	667.479	0.65564
	649.566	0.73797	668.634	0.01661	668.634	0.17771	668.056	0.33347	668.056	0.4723	668.056	0.65643
	650.145	0.73858	669.211	0.01699	669.211	0.17806	668.634	0.33385	668.634	0.47244	668.634	0.65716
	650.723	0.73911	669.788	0.01748	669.788	0.17851	669.211	0.33432	669.211	0.47255	669.211	0.65785
	660.549	0.74835	670.365	0.01796	670.365	0.1788	669.788	0.33485	669.788	0.47275	669.788	0.65863
	661.127	0.74876	670.942	0.01851	670.942	0.17919	670.365	0.3352	670.365	0.47286	670.365	0.65922
	661.705	0.74913	671.519	0.01903	671.519	0.17948	670.942	0.33584	670.942	0.47319	670.942	0.65996
	662.282	0.74963	672.096	0.01946	672.096	0.17983	671.519	0.33649	671.519	0.47339	671.519	0.66072
	662.86	0.75014	672.673	0.01997	672.673	0.1803	672.096	0.33704	672.096	0.47356	672.096	0.66149
	663.438	0.75069	673.25	0.02045	673.25	0.18072	672.673	0.3377	672.673	0.47376	672.673	0.66233
	664.015	0.75135	673.827	0.02094	673.827	0.18109	673.25	0.33839	673.25	0.47402	673.25	0.66309
	664.592	0.75192	674.403	0.0214	674.403	0.18137	673.827	0.33904	673.827	0.47421	673.827	0.6637
	665.17	0.75235	674.98	0.02193	674.98	0.18172	674.403	0.33952	674.403	0.47429	674.403	0.66429
	665.747	0.75293	675.557	0.02256	675.557	0.18209	674.98	0.34013	674.98	0.47449	674.98	0.66492
	666.325	0.75346	676.134	0.02303	676.134	0.18243	675.557	0.34078	675.557	0.47468	675.557	0.66554
	666.902	0.75387	676.71	0.02336	676.71	0.18285	676.134	0.34137	676.134	0.47481	676.134	0.66604
	667.479	0.75441	677.287	0.02368	677.287	0.18321	676.71	0.34202	676.71	0.47497	676.71	0.66653
	668.056	0.75512	677.863	0.02407	677.863	0.18366	677.287	0.34251	677.287	0.47527	677.287	0.667
	668.634	0.75576	678.44	0.02447	678.44	0.18398	677.863	0.34311	677.863	0.47565	677.863	0.66742
	669.211	0.75625	679.016	0.02488	679.016	0.1842	678.44	0.34366	678.44	0.47586	678.44	0.66767
	669.788	0.75685	679.593	0.0254	679.593	0.1846	679.016	0.34418	679.016	0.47625	679.016	0.66803
	670.365	0.7573	680.169	0.02595	680.169	0.18507	679.593	0.34476	679.593	0.47669	679.593	0.66849
	670.942	0.75796	680.746	0.02639	680.746	0.18543	680.169	0.34534	680.169	0.47716	680.169	0.66896
	671.519	0.75862	681.322	0.02684	681.322	0.18577	680.746	0.34588	680.746	0.4775	680.746	0.66933
	672.096	0.75922	681.898	0.0272	681.898	0.18604	681.322	0.34649	681.322	0.47786	681.322	0.66964
	672.673	0.75979	682.475	0.02757	682.475	0.18627	681.898	0.34693	681.898	0.47824	681.898	0.66985
	673.25	0.76043	683.051	0.02799	683.051	0.18652	682.475	0.34736	682.475	0.47862	682.475	0.67007
	673.827	0.76103	683.627	0.02837	683.627	0.18677	683.051	0.34776	683.051	0.47899	683.051	0.67032
	674.403	0.76147	684.203	0.02874	684.203	0.18704	683.627	0.34816	683.627	0.47922	683.627	0.67049
	674.98	0.76197	684.779	0.02918	684.779	0.18741	684.203	0.34849	684.203	0.47941	684.203	0.67068
	675.557	0.76261	685.355	0.02961	685.355	0.18776	684.779	0.34896	684.779	0.47977	684.779	0.67102
	676.134	0.76311	685.932	0.03004	685.932	0.18804	685.355	0.34932	685.355	0.48007	685.355	0.67114
	676.71	0.76359	686.508	0.03044	686.508	0.18831	685.932	0.34974	685.932	0.48038	685.932	0.67123
	677.287	0.7641	687.083	0.03093	687.083	0.1887	686.508	0.35015	686.508	0.48059	686.508	0.67126
	677.863	0.76472	687.659	0.03128	687.659	0.18893	687.083	0.35071	687.083	0.48088	687.083	0.67132
	678.44	0.76518	688.235	0.03175	688.235	0.18926	687.659	0.35115	687.659	0.48111	687.659	0.67126
	679.016	0.76577	688.811	0.03226	688.811	0.18961	688.235	0.35172	688.235	0.48154	688.235	0.67135
	679.593	0.76642	689.387	0.03286	689.387	0.18997	688.811	0.35223	688.811	0.48183	688.811	0.67134
	680.169	0.76715	689.963	0.03329	689.963	0.1903	689.387	0.35284	689.387	0.48228	689.387	0.67129
	680.746	0.7679	690.538	0.03374	690.538	0.19063	689.963	0.35341	689.963	0.4827	689.963	0.67122
	681.322	0.76866	691.114	0.03424	691.114	0.19092	690.538	0.35391	690.538	0.48308	690.538	0.67115
	681.898	0.76928	691.69	0.0347	691.69	0.1914	691.114	0.35434	691.114	0.48338	691.114	0.67093
	682.475	0.76985	692.265	0.03503	692.265	0.19169	691.69	0.35503	691.69	0.48374	691.69	0.67084
	683.051	0.77036	692.841	0.03538	692.841	0.192	692.265	0.35545	692.265	0.48399	692.265	0.67064
	683.627	0.7708	693.417	0.03565	693.417	0.19221	692.841	0.35601	692.841	0.48443	692.841	0.67054
	684.203	0.77116	693.992	0.03604	693.992	0.19257	693.417	0.35637	693.417	0.48472	693.417	0.67016
	684.779	0.77176	694.568	0.03646	694.568	0.1929	693.992	0.35684	693.992	0.48516	693.992	0.66984
	685.355	0.7723	695.143	0.03689	695.143	0.19322	694.568	0.35736	694.568	0.48552	694.568	0.66947
	685.932	0.77292	695.718	0.03724	695.718	0.19357	695.143	0.35783	695.143	0.48586	695.143	0.66912
	686.508	0.77346	696.294	0.03775	696.294	0.19403	695.718	0.35827	695.718	0.48597	695.718	0.66865
	687.083	0.77405	696.869	0.03822	696.869	0.19449	696.294	0.35878	696.294	0.48632	696.294	0.6682
	687.659	0.77455	697.444	0.03866	697.444	0.19489	696.869	0.35942	696.869	0.48665	696.869	0.66767
	688.235	0.77521	698.02	0.03906	698.02	0.19513	697.444	0.36001	697.444	0.48699	697.444	0.6672
	688.811	0.77576	698.595	0.03952	698.595	0.19541	698.02	0.3604	698.02	0.48726	698.02	0.66668
	689.387	0.77648	699.17	0.0399	699.17	0.19567	698.595	0.36093	698.595	0.48754	698.595	0.66615
	689.963	0.77706	699.745	0.04049	699.745	0.19609	699.17	0.36124	699.17	0.48775	699.17	0.66543
	690.538	0.77764	700.32	0.04104	700.32	0.19637	699.745	0.36183	699.745	0.48818	699.745	0.6649
	691.114	0.77817	700.895	0.04147	700.895	0.1966	700.32	0.36223	700.32	0.48843	700.32	0.66439
	691.69	0.77873	701.47	0.04188	701.47	0.19686	700.895	0.3625	700.895	0.4886	700.895	0.6638
	692.265	0.77907	702.045	0.04231	702.045	0.19708	701.47	0.36293	701.47	0.48888	701.47	0.66314
	692.841	0.77965	702.62	0.04274	702.62	0.19727	702.045	0.36338	702.045	0.48928	702.045	0.66252
	693.417	0.78007	703.195	0.04308	703.195	0.19741	702.62	0.36382	702.62	0.4895	702.62	0.66184
	693.992	0.78056	703.77	0.04337	703.77	0.19764	703.195	0.36417	703.195	0.48971	703.195	0.6612
	694.568	0.78099	704.345	0.04368	704.345	0.19788	703.77	0.36456	703.77	0.48999	703.77	0.66049
	695.143	0.7814	704.919	0.04396	704.919	0.19812	704.345	0.3649	704.345	0.49032	704.345	0.65974
	695.718	0.78172	705.494	0.04433	705.494	0.19833	704.919	0.36524	704.919	0.49065	704.919	0.65889
	696.294	0.78229	706.069	0.04449	706.069	0.19841	705.494	0.36561	705.494	0.49092	705.494	0.65807
	696.869	0.78289	706.643	0.0447	706.643	0.19863	706.069	0.36581	706.069	0.49112	706.069	0.65728
	697.444	0.78341	707.218	0.04486	707.218	0.19894	706.643	0.36621	706.643	0.49148	706.643	0.6565
	698.02	0.78381	707.793	0.04513	707.793	0.19921	707.218	0.3667	707.218	0.4918	707.218	0.65573
	698.595	0.78428	708.367	0.04538	708.367	0.19945	707.793	0.36715	707.793	0.49221	707.793	0.65506
	699.17	0.78453	708.942	0.04576	708.942	0.1997	708.367	0.36744	708.367	0.49251	708.367	0.65443
	699.745	0.78494	709.516	0.04607	709.516	0.19999	708.942	0.3677	708.942	0.49271	708.942	0.65378
	700.32	0.78537	710.09	0.04633	710.09	0.20017	709.516	0.36806	709.516	0.49311	709.516	0.65305
	700.895	0.78573	710.665	0.04655	710.665	0.20027	710.09	0.36844	710.09	0.49349	710.09	0.65226
	701.47	0.78622	711.239	0.04696	711.239	0.20049	710.665	0.36865	710.665	0.49365	710.665	0.65136
	702.045	0.7868	711.813	0.0472	711.813	0.20071	711.239	0.36909	711.239	0.494	711.239	0.65064
	702.62	0.78725	712.388	0.04767	712.388	0.20099	711.813	0.36942	711.813	0.4943	711.813	0.64987
	703.195	0.78762	712.962	0.04814	712.962	0.20119	712.388	0.36984	712.388	0.49472	712.388	0.64912
	703.77	0.78798	713.536	0.04873	713.536	0.20136	712.962	0.37019	712.962	0.49499	712.962	0.6483
	704.345	0.78843	714.11	0.04915	714.11	0.20151	713.536	0.3705	713.536	0.49531	713.536	0.64746
	704.919	0.78894	714.684	0.04959	714.684	0.20167	714.11	0.37083	714.11	0.49551	714.11	0.64667
	705.494	0.78943	715.258	0.04977	715.258	0.20175	714.684	0.37119	714.684	0.49575	714.684	0.64587
	706.069	0.78988	715.832	0.05015	715.832	0.20184	715.258	0.37148	715.258	0.49608	715.258	0.64507
	706.643	0.79029	716.406	0.05051	716.406	0.20191	715.832	0.37181	715.832	0.49636	715.832	0.64439
	707.218	0.79072	716.98	0.05088	716.98	0.20213	716.406	0.37195	716.406	0.49657	716.406	0.64373
	707.793	0.79118	717.554	0.05096	717.554	0.20217	716.98	0.37241	716.98	0.49693	716.98	0.64329
	708.367	0.79161	718.128	0.05124	718.128	0.20231	717.554	0.37267	717.554	0.49708	717.554	0.64269
	708.942	0.79201	718.702	0.05142	718.702	0.20236	718.128	0.37317	718.128	0.4974	718.128	0.64217
	709.516	0.79252	719.276	0.05157	719.276	0.20245	718.702	0.37344	718.702	0.4975	718.702	0.64162
	710.09	0.79299	719.849	0.05161	719.849	0.20249	719.276	0.37358	719.276	0.49758	719.276	0.64121
	710.665	0.79326	720.423	0.05175	720.423	0.20257	719.849	0.37376	719.849	0.49765	719.849	0.64072
	711.239	0.79369	720.997	0.0519	720.997	0.20263	720.423	0.37391	720.423	0.49789	720.423	0.64015
	711.813	0.79407	721.57	0.05211	721.57	0.2028	720.997	0.37398	720.997	0.49809	720.997	0.63959
	712.388	0.79452	722.144	0.05203	722.144	0.20286	721.57	0.37425	721.57	0.49841	721.57	0.63914
	712.962	0.7949	722.718	0.05211	722.718	0.20303	722.144	0.37436	722.144	0.49861	722.144	0.63865
	713.536	0.79534	723.291	0.0522	723.291	0.20302	722.718	0.37467	722.718	0.49874	722.718	0.63823
	714.11	0.79569	723.865	0.05266	723.865	0.20324	723.291	0.37475	723.291	0.49889	723.291	0.63759
	714.684	0.79597	724.438	0.05298	724.438	0.20333	723.865	0.37494	723.865	0.49917	723.865	0.63718
	715.258	0.79619	725.011	0.05321	725.011	0.20346	724.438	0.37498	724.438	0.49938	724.438	0.63682
	715.832	0.79641	725.585	0.0535	725.585	0.20348	725.011	0.37514	725.011	0.49967	725.011	0.63646
	716.406	0.79659	726.158	0.0538	726.158	0.20361	725.585	0.37527	725.585	0.49989	725.585	0.636
	716.98	0.79701	726.731	0.05401	726.731	0.20364	726.158	0.37548	726.158	0.50024	726.158	0.63583
	717.554	0.7971	727.305	0.05417	727.305	0.20378	726.731	0.37562	726.731	0.5004	726.731	0.6357
	718.128	0.79735	727.878	0.05423	727.878	0.20372	727.305	0.37588	727.305	0.50063	727.305	0.63558
	718.702	0.79754	728.451	0.05455	728.451	0.20378	727.878	0.37594	727.878	0.50069	727.878	0.63538
	719.276	0.79779	729.024	0.05484	729.024	0.20381	728.451	0.37603	728.451	0.50088	728.451	0.63519
	719.849	0.79797	729.597	0.05513	729.597	0.20393	729.024	0.37599	729.024	0.50114	729.024	0.63493
	720.423	0.7981	730.17	0.05527	730.17	0.20408	729.597	0.37606	729.597	0.5013	729.597	0.63493
	720.997	0.79822	730.743	0.05522	730.743	0.2041	730.17	0.37628	730.17	0.50148	730.17	0.63489
	721.57	0.7985	731.316	0.05517	731.316	0.20412	730.743	0.37633	730.743	0.50161	730.743	0.63478
	722.144	0.79873	731.889	0.05522	731.889	0.20427	731.316	0.37636	731.316	0.50171	731.316	0.63462
	722.718	0.79909	732.462	0.05532	732.462	0.20426	731.889	0.37659	731.889	0.50199	731.889	0.63455
	723.291	0.79928	733.035	0.05546	733.035	0.20443	732.462	0.37651	732.462	0.50195	732.462	0.63426
	723.865	0.79966	733.607	0.05558	733.607	0.2044	733.035	0.37661	733.035	0.50203	733.035	0.63403
	724.438	0.8	734.18	0.05592	734.18	0.20464	733.607	0.37661	733.607	0.50202	733.607	0.63372
	725.011	0.8003	734.753	0.05618	734.753	0.20476	734.18	0.37679	734.18	0.50218	734.18	0.63354
	725.585	0.80051	735.326	0.05642	735.326	0.20483	734.753	0.37693	734.753	0.50229	734.753	0.63333
	726.158	0.80083	735.898	0.05656	735.898	0.20492	735.326	0.37706	735.326	0.50237	735.326	0.6331
	726.731	0.80116	736.471	0.05656	736.471	0.20484	735.898	0.37721	735.898	0.50251	735.898	0.6328
	727.305	0.80143	737.043	0.05672	737.043	0.20486	736.471	0.37721	736.471	0.50257	736.471	0.63253
	727.878	0.80147	737.616	0.05698	737.616	0.20491	737.043	0.37731	737.043	0.50261	737.043	0.63227
	728.451	0.80161	738.188	0.05713	738.188	0.20488	737.616	0.37746	737.616	0.50267	737.616	0.63206
	729.024	0.80175	738.761	0.05722	738.761	0.20489	738.188	0.37736	738.188	0.50267	738.188	0.63186
	729.597	0.80189	739.333	0.05735	739.333	0.20483	738.761	0.37746	738.761	0.50285	738.761	0.63173
	730.17	0.80207	739.905	0.05758	739.905	0.20482	739.333	0.37756	739.333	0.50303	739.333	0.63154
	730.743	0.80207	740.478	0.05776	740.478	0.20463	739.905	0.37771	739.905	0.5032	739.905	0.6314
	731.316	0.80208	741.05	0.05777	741.05	0.20446	740.478	0.37763	740.478	0.50316	740.478	0.6311
	731.889	0.80234	741.622	0.05782	741.622	0.2044	741.05	0.37758	741.05	0.50317	741.05	0.63085
	732.462	0.80243	742.195	0.05807	742.195	0.20431	741.622	0.37765	741.622	0.50323	741.622	0.63076
	733.035	0.80259	742.767	0.05823	742.767	0.20409	742.195	0.37775	742.195	0.50322	742.195	0.6307
	733.607	0.80272	743.339	0.05849	743.339	0.20401	742.767	0.37755	742.767	0.50302	742.767	0.63047
	734.18	0.8031	743.911	0.05863	743.911	0.20393	743.339	0.3775	743.339	0.50292	743.339	0.63028
	734.753	0.80328	744.483	0.05878	744.483	0.20387	743.911	0.37738	743.911	0.50294	743.911	0.63015
	735.326	0.80321	745.055	0.0588	745.055	0.20378	744.483	0.37739	744.483	0.50284	744.483	0.63
	735.898	0.80325	745.627	0.05873	745.627	0.20363	745.055	0.37741	745.055	0.50273	745.055	0.62988
	736.471	0.80329	746.199	0.05854	746.199	0.20355	745.627	0.37728	745.627	0.50265	745.627	0.62972
	737.043	0.80343	746.771	0.05839	746.771	0.20353	746.199	0.37706	746.199	0.50255	746.199	0.62951
	737.616	0.80353	747.342	0.05835	747.342	0.20335	746.771	0.37702	746.771	0.50256	746.771	0.62949
	738.188	0.80337	747.914	0.05833	747.914	0.20321	747.342	0.37678	747.342	0.50243	747.342	0.62942
	738.761	0.80337	748.486	0.05812	748.486	0.20305	747.914	0.37653	747.914	0.50239	747.914	0.62937
	739.333	0.8034	749.058	0.0581	749.058	0.20322	748.486	0.37613	748.486	0.50219	748.486	0.62911
	739.905	0.80343	749.629	0.05794	749.629	0.20317	749.058	0.37607	749.058	0.50223	749.058	0.629
	740.478	0.80338	750.201	0.05786	750.201	0.20316	749.629	0.3759	749.629	0.50221	749.629	0.62886
	741.05	0.80323	750.773	0.05773	750.773	0.20318	750.201	0.37579	750.201	0.50215	750.201	0.62857
	741.622	0.80331	751.344	0.05767	751.344	0.20319	750.773	0.37567	750.773	0.50213	750.773	0.62829
	742.195	0.80345	751.916	0.05759	751.916	0.20314	751.344	0.37545	751.344	0.50209	751.344	0.62808
	742.767	0.80335	752.487	0.05753	752.487	0.2031	751.916	0.37514	751.916	0.50191	751.916	0.62787
	743.339	0.80332	753.058	0.05732	753.058	0.203	752.487	0.37506	752.487	0.50188	752.487	0.62779
	743.911	0.80334	753.63	0.05713	753.63	0.20301	753.058	0.37479	753.058	0.50171	753.058	0.62747
	744.483	0.80333	754.201	0.05691	754.201	0.20283	753.63	0.37465	753.63	0.50159	753.63	0.62725
	745.055	0.80322	754.772	0.05674	754.772	0.20268	754.201	0.37439	754.201	0.50123	754.201	0.62687
	745.627	0.80307	755.344	0.05651	755.344	0.20232	754.772	0.37427	754.772	0.50115	754.772	0.62666
	746.199	0.8029	755.915	0.05629	755.915	0.20214	755.344	0.37388	755.344	0.50092	755.344	0.62642
	746.771	0.80266	756.486	0.05601	756.486	0.2018	755.915	0.37368	755.915	0.50081	755.915	0.62628
	747.342	0.80252	757.057	0.0557	757.057	0.20128	756.486	0.37337	756.486	0.5005	756.486	0.62616
	747.914	0.80232	757.628	0.05555	757.628	0.20087	757.057	0.37301	757.057	0.50023	757.057	0.62598
	748.486	0.80194	758.199	0.05541	758.199	0.20047	757.628	0.37267	757.628	0.49999	757.628	0.62575
	749.058	0.80177	758.77	0.05546	758.77	0.20012	758.199	0.37239	758.199	0.49976	758.199	0.62556
	749.629	0.80152	759.341	0.05554	759.341	0.19977	758.77	0.37205	758.77	0.49951	758.77	0.62543
	750.201	0.80123	759.912	0.05561	759.912	0.1995	759.341	0.37172	759.341	0.49927	759.341	0.62531
	750.773	0.80108	760.483	0.05547	760.483	0.19924	759.912	0.37145	759.912	0.49913	759.912	0.62518
	751.344	0.80089	761.054	0.05523	761.054	0.1988	760.483	0.37125	760.483	0.4991	760.483	0.6251
	751.916	0.8006	761.625	0.05503	761.625	0.19852	761.054	0.37083	761.054	0.49886	761.054	0.62488
	752.487	0.80044	762.196	0.05479	762.196	0.19811	761.625	0.3707	761.625	0.49879	761.625	0.62466
	753.058	0.80022	762.766	0.0547	762.766	0.19786	762.196	0.37042	762.196	0.49849	762.196	0.62421
	753.63	0.80004	763.337	0.05444	763.337	0.19766	762.766	0.37028	762.766	0.49827	762.766	0.62389
	754.201	0.79974	763.908	0.05424	763.908	0.19748	763.337	0.36992	763.337	0.498	763.337	0.6235
	754.772	0.79956	764.478	0.05411	764.478	0.19736	763.908	0.36977	763.908	0.49773	763.908	0.62325
	755.344	0.79933	765.049	0.05379	765.049	0.19722	764.478	0.3697	764.478	0.49748	764.478	0.62304
	755.915	0.79914	765.619	0.0534	765.619	0.19701	765.049	0.36953	765.049	0.49721	765.049	0.62269
	756.486	0.79895	766.19	0.05301	766.19	0.19672	765.619	0.36927	765.619	0.49698	765.619	0.62228
	757.057	0.79866	766.76	0.05277	766.76	0.19646	766.19	0.36896	766.19	0.49663	766.19	0.62186
	757.628	0.79838	767.331	0.0526	767.331	0.19636	766.76	0.36859	766.76	0.49616	766.76	0.62139
	758.199	0.79806	767.901	0.05244	767.901	0.19617	767.331	0.36829	767.331	0.49581	767.331	0.62107
	758.77	0.79774	768.471	0.05246	768.471	0.19602	767.901	0.36788	767.901	0.49537	767.901	0.62073
	759.341	0.79743	769.042	0.05231	769.042	0.19574	768.471	0.36752	768.471	0.49522	768.471	0.62058
	759.912	0.79716	769.612	0.05236	769.612	0.19552	769.042	0.367	769.042	0.49495	769.042	0.62028
	760.483	0.79707	770.182	0.05226	770.182	0.19512	769.612	0.36669	769.612	0.49478	769.612	0.62011
	761.054	0.79667	770.752	0.05206	770.752	0.19464	770.182	0.36613	770.182	0.49453	770.182	0.61973
	761.625	0.7963	771.322	0.05185	771.322	0.19407	770.752	0.36553	770.752	0.49432	770.752	0.61924
	762.196	0.79585	771.893	0.0517	771.893	0.19363	771.322	0.36494	771.322	0.49398	771.322	0.61889
	762.766	0.79546	772.463	0.05161	772.463	0.19322	771.893	0.36452	771.893	0.49367	771.893	0.61873
	763.337	0.79498	773.033	0.05155	773.033	0.19285	772.463	0.36406	772.463	0.49333	772.463	0.61844
	763.908	0.79463	773.603	0.05134	773.603	0.19235	773.033	0.36367	773.033	0.4931	773.033	0.61822
	764.478	0.79442	774.172	0.05108	774.172	0.19191	773.603	0.36327	773.603	0.49281	773.603	0.61782
	765.049	0.7942	774.742	0.05074	774.742	0.19145	774.172	0.36286	774.172	0.49244	774.172	0.61742
	765.619	0.79381	775.312	0.05035	775.312	0.19104	774.742	0.36225	774.742	0.49184	774.742	0.61693
	766.19	0.79345	775.882	0.04987	775.882	0.19067	775.312	0.36172	775.312	0.49132	775.312	0.61648
	766.76	0.7929	776.452	0.04924	776.452	0.19032	775.882	0.36137	775.882	0.49087	775.882	0.61604
	767.331	0.79258	777.021	0.04872	777.021	0.19003	776.452	0.36094	776.452	0.49037	776.452	0.61557
	767.901	0.79213	777.591	0.04822	777.591	0.18979	777.021	0.36055	777.021	0.48991	777.021	0.6151
	768.471	0.79174	778.161	0.04773	778.161	0.18943	777.591	0.36009	777.591	0.48939	777.591	0.61458
	769.042	0.79125	778.73	0.0473	778.73	0.18913	778.161	0.35959	778.161	0.48892	778.161	0.61392
	769.612	0.79095	779.3	0.04681	779.3	0.18873	778.73	0.35917	778.73	0.48855	778.73	0.6134
	770.182	0.79057	779.869	0.04648	779.869	0.18848	779.3	0.35871	779.3	0.48803	779.3	0.61292
	770.752	0.79012	780.439	0.04607	780.439	0.18814	779.869	0.35826	779.869	0.48757	779.869	0.61248
	771.322	0.78963	781.008	0.0455	781.008	0.18776	780.439	0.35775	780.439	0.48715	780.439	0.61202
	771.893	0.78931	781.577	0.04518	781.577	0.18741	781.008	0.35721	781.008	0.48671	781.008	0.61159
	772.463	0.7889	782.147	0.04482	782.147	0.18702	781.577	0.35676	781.577	0.48642	781.577	0.61133
	773.033	0.78857	782.716	0.04457	782.716	0.18667	782.147	0.35616	782.147	0.48596	782.147	0.61095
	773.603	0.78814	783.285	0.04427	783.285	0.18632	782.716	0.35564	782.716	0.48554	782.716	0.61065
	774.172	0.78774	783.855	0.04377	783.855	0.18582	783.285	0.35511	783.285	0.48507	783.285	0.61038
	774.742	0.7873	784.424	0.04331	784.424	0.18541	783.855	0.3545	783.855	0.48465	783.855	0.61004
	775.312	0.78691	784.993	0.04277	784.993	0.18491	784.424	0.354	784.424	0.48421	784.424	0.60985
	775.882	0.78645	785.562	0.04227	785.562	0.18453	784.993	0.35335	784.993	0.48355	784.993	0.60949
	776.452	0.78581	786.131	0.04171	786.131	0.18407	785.562	0.35284	785.562	0.48299	785.562	0.60903
	777.021	0.78534	786.7	0.0412	786.7	0.18351	786.131	0.35227	786.131	0.48247	786.131	0.60861
	777.591	0.78488	787.269	0.04078	787.269	0.18295	786.7	0.35174	786.7	0.48199	786.7	0.60817
	778.161	0.78441	787.838	0.04014	787.838	0.18239	787.269	0.35127	787.269	0.48146	787.269	0.60768
	778.73	0.78393	788.407	0.03971	788.407	0.18179	787.838	0.35065	787.838	0.48081	787.838	0.60712
	779.3	0.78338	788.976	0.03927	788.976	0.18123	788.407	0.35002	788.407	0.48021	788.407	0.60662
	779.869	0.78287	789.544	0.03878	789.544	0.18057	788.976	0.3496	788.976	0.47979	788.976	0.60614
	780.439	0.78235	790.113	0.03845	790.113	0.18005	789.544	0.34901	789.544	0.47925	789.544	0.60564
	781.008	0.78183	790.682	0.03805	790.682	0.17954	790.113	0.34856	790.113	0.47873	790.113	0.60501
	781.577	0.78132	791.25	0.03754	791.25	0.17906	790.682	0.34797	790.682	0.47808	790.682	0.60424
	782.147	0.78069	791.819	0.03686	791.819	0.17846	791.25	0.34748	791.25	0.47759	791.25	0.60368
	782.716	0.78016	792.388	0.03632	792.388	0.17785	791.819	0.34666	791.819	0.47707	791.819	0.60308
	783.285	0.77955	792.956	0.03586	792.956	0.17726	792.388	0.34589	792.388	0.47654	792.388	0.6026
	783.855	0.77884	793.525	0.03546	793.525	0.17669	792.956	0.34507	792.956	0.47602	792.956	0.60222
	784.424	0.77817	794.093	0.035	794.093	0.17613	793.525	0.34426	793.525	0.47568	793.525	0.60191
	784.993	0.77744	794.662	0.03443	794.662	0.17559	794.093	0.34349	794.093	0.47521	794.093	0.6015
	785.562	0.77679	795.23	0.03374	795.23	0.17488	794.662	0.34285	794.662	0.47481	794.662	0.60107
	786.131	0.77612	795.798	0.03324	795.798	0.17435	795.23	0.34197	795.23	0.47417	795.23	0.60047
	786.7	0.77561	796.367	0.03266	796.367	0.17362	795.798	0.3413	795.798	0.47368	795.798	0.59996
	787.269	0.775	796.935	0.03222	796.935	0.17288	796.367	0.34051	796.367	0.4731	796.367	0.59951
	787.838	0.77436	797.503	0.03199	797.503	0.17221	796.935	0.33972	796.935	0.47264	796.935	0.59917
	788.407	0.77374	798.071	0.0318	798.071	0.17157	797.503	0.33889	797.503	0.47217	797.503	0.59873
	788.976	0.77326	798.639	0.03131	798.639	0.17096	798.071	0.33821	798.071	0.47177	798.071	0.59835
	789.544	0.77257	799.207	0.03077	799.207	0.17049	798.639	0.33756	798.639	0.47132	798.639	0.5978
	790.113	0.7719	799.775	0.03011	799.775	0.17008	799.207	0.33702	799.207	0.47087	799.207	0.59735
	790.682	0.77104	800.343	0.02958	800.343	0.16964	799.775	0.33652	799.775	0.4704	799.775	0.59689
	791.25	0.77034	800.911	0.02892	800.911	0.16916	800.343	0.33607	800.343	0.46997	800.343	0.59644
	791.819	0.76972	801.479	0.02835	801.479	0.16882	800.911	0.33545	800.911	0.46945	800.911	0.59591
	792.388	0.76911	802.047	0.02758	802.047	0.16819	801.479	0.33494	801.479	0.4691	801.479	0.59545
	792.956	0.76831	802.615	0.02692	802.615	0.16773	802.047	0.33416	802.047	0.46851	802.047	0.59481
	793.525	0.76771	803.183	0.02609	803.183	0.16721	802.615	0.33355	802.615	0.46799	802.615	0.5943
	794.093	0.76711	803.75	0.02521	803.75	0.16658	803.183	0.33292	803.183	0.4675	803.183	0.59364
	794.662	0.76644	804.318	0.02454	804.318	0.16599	803.75	0.33225	803.75	0.46693	803.75	0.59299
	795.23	0.76556	804.886	0.02412	804.886	0.16555	804.318	0.33162	804.318	0.46633	804.318	0.59243
	795.798	0.76499	805.453	0.02343	805.453	0.16499	804.886	0.33111	804.886	0.46578	804.886	0.59191
	796.367	0.76432	806.021	0.02294	806.021	0.1644	805.453	0.33025	805.453	0.46507	805.453	0.591
	796.935	0.76382	806.588	0.02245	806.588	0.16381	806.021	0.32945	806.021	0.46434	806.021	0.59017
	797.503	0.76327	807.156	0.02196	807.156	0.16319	806.588	0.32873	806.588	0.46374	806.588	0.58943
	798.071	0.76249	807.723	0.02147	807.723	0.1626	807.156	0.32799	807.156	0.46307	807.156	0.58866
	798.639	0.76169	808.291	0.02105	808.291	0.16222	807.723	0.32727	807.723	0.46243	807.723	0.58796
	799.207	0.76107	808.858	0.02045	808.858	0.16165	808.291	0.32678	808.291	0.46199	808.291	0.58752
	799.775	0.76023	809.426	0.01999	809.426	0.16106	808.858	0.32599	808.858	0.46139	808.858	0.58684
	800.343	0.75949	809.993	0.0193	809.993	0.16053	809.426	0.32532	809.426	0.46079	809.426	0.58635
	800.911	0.75882	810.56	0.01854	810.56	0.16006	809.993	0.32468	809.993	0.4603	809.993	0.58579
	801.479	0.75825	811.127	0.01772	811.127	0.15941	810.56	0.32396	810.56	0.45973	810.56	0.58508
	802.047	0.75739	811.694	0.01719	811.694	0.15882	811.127	0.32322	811.127	0.45919	811.127	0.58435
	802.615	0.75669	812.261	0.01656	812.261	0.15819	811.694	0.32278	811.694	0.459	811.694	0.58395
	803.183	0.75597	812.829	0.01587	812.829	0.15746	812.261	0.32222	812.261	0.45853	812.261	0.58342
	803.75	0.75523	813.396	0.01517	813.396	0.15674	812.829	0.32151	812.829	0.45799	812.829	0.58284
	804.318	0.75461	813.963	0.01453	813.963	0.15599	813.396	0.32068	813.396	0.45744	813.396	0.58224
	804.886	0.7541	814.529	0.0139	814.529	0.15519	813.963	0.31987	813.963	0.45682	813.963	0.58176
	805.453	0.75331	815.096	0.0134	815.096	0.1546	814.529	0.31895	814.529	0.45608	814.529	0.58104
	806.021	0.7527	815.663	0.01282	815.663	0.15403	815.096	0.31837	815.096	0.4555	815.096	0.58038
	806.588	0.75209	816.23	0.0124	816.23	0.15354	815.663	0.31764	815.663	0.45482	815.663	0.5795
	807.156	0.75146	816.797	0.01179	816.797	0.15292	816.23	0.3171	816.23	0.45411	816.23	0.57871
	807.723	0.75076	817.363	0.01132	817.363	0.15241	816.797	0.31652	816.797	0.45339	816.797	0.57798
	808.291	0.7501	817.93	0.01082	817.93	0.15187	817.363	0.31594	817.363	0.45266	817.363	0.5773
	808.858	0.74932	818.497	0.01026	818.497	0.15141	817.93	0.31537	817.93	0.45181	817.93	0.57654
	809.426	0.74851	819.063	0.0097	819.063	0.15104	818.497	0.31485	818.497	0.45113	818.497	0.57587
	809.993	0.74762	819.63	0.00923	819.63	0.15067	819.063	0.31431	819.063	0.45055	819.063	0.57517
	810.56	0.74675	820.196	0.00853	820.196	0.15018	819.63	0.3138	819.63	0.4499	819.63	0.5746
	811.127	0.74586	820.763	0.00787	820.763	0.14975	820.196	0.31296	820.196	0.44908	820.196	0.57379
	811.694	0.74516	821.329	0.00722	821.329	0.14931	820.763	0.31236	820.763	0.44862	820.763	0.57326
	812.261	0.74439	821.896	0.0065	821.896	0.1489	821.329	0.31163	821.329	0.44805	821.329	0.57287
	812.829	0.74361	822.462	0.00583	822.462	0.14835	821.896	0.31094	821.896	0.44748	821.896	0.5725
	813.396	0.74289	823.028	0.00537	823.028	0.14783	822.462	0.31019	822.462	0.44706	822.462	0.572
	813.963	0.7423	823.595	0.0047	823.595	0.14713	823.028	0.30959	823.028	0.44683	823.028	0.57153
	814.529	0.74173	824.161	0.00405	824.161	0.1464	823.595	0.30868	823.595	0.44631	823.595	0.57092
	815.096	0.74121	824.727	0.00322	824.727	0.14562	824.161	0.30781	824.161	0.44573	824.161	0.57032
	815.663	0.74074	825.293	0.00255	825.293	0.14487	824.727	0.30684	824.727	0.44519	824.727	0.56968
	816.23	0.74037	825.859	0.00189	825.859	0.1441	825.293	0.30599	825.293	0.44468	825.293	0.56918
	816.797	0.73997	826.425	0.00143	826.425	0.14341	825.859	0.30528	825.859	0.44426	825.859	0.5685
	817.363	0.73946	826.991	0.000893618	826.991	0.14282	826.425	0.30461	826.425	0.44376	826.425	0.5679
	817.93	0.73896	827.557	0.000379412	827.557	0.14219	826.991	0.30389	826.991	0.44313	826.991	0.56727
	818.497	0.73845	828.123	-8.6284e-05	828.123	0.14155	827.557	0.30323	827.557	0.44263	827.557	0.56662
	819.063	0.73793	828.689	-0.000678988	828.689	0.14084	828.123	0.30268	828.123	0.44218	828.123	0.56616
	819.63	0.73735	829.255	-0.00131	829.255	0.14007	828.689	0.30195	828.689	0.44161	828.689	0.56575
	820.196	0.73644	829.821	-0.00184	829.821	0.13955	829.255	0.30103	829.255	0.44086	829.255	0.56519
	820.763	0.73577	830.386	-0.00251	830.386	0.13899	829.821	0.30037	829.821	0.44037	829.821	0.5649
	821.329	0.73515	830.952	-0.00305	830.952	0.13854	830.386	0.29966	830.386	0.43984	830.386	0.56457
	821.896	0.73441	831.518	-0.00368	831.518	0.13799	830.952	0.29909	830.952	0.4393	830.952	0.56419
	822.462	0.73371	832.083	-0.00427	832.083	0.13757	831.518	0.29847	831.518	0.4386	831.518	0.56365
	823.028	0.7331	832.649	-0.00489	832.649	0.1372	832.083	0.29795	832.083	0.43797	832.083	0.56322
	823.595	0.73244	833.214	-0.00541	833.214	0.13677	832.649	0.29744	832.649	0.43741	832.649	0.56273
	824.161	0.73176	833.78	-0.00605	833.78	0.13634	833.214	0.29693	833.214	0.43697	833.214	0.56219
	824.727	0.73094	834.345	-0.0066	834.345	0.13585	833.78	0.29633	833.78	0.4365	833.78	0.56153
	825.293	0.73015	834.911	-0.00728	834.911	0.13535	834.345	0.29566	834.345	0.436	834.345	0.56082
	825.859	0.72941	835.476	-0.00796	835.476	0.13491	834.911	0.29485	834.911	0.43531	834.911	0.56014
	826.425	0.72883	836.041	-0.0087	836.041	0.13433	835.476	0.29433	835.476	0.43474	835.476	0.55972
	826.991	0.72819	836.607	-0.00917	836.607	0.13392	836.041	0.29369	836.041	0.43402	836.041	0.55908
	827.557	0.72758	837.172	-0.00952	837.172	0.13349	836.607	0.29325	836.607	0.43353	836.607	0.55853
	828.123	0.72717	837.737	-0.00987	837.737	0.13323	837.172	0.29282	837.172	0.43308	837.172	0.55805
	828.689	0.72658	838.302	-0.01056	838.302	0.13262	837.737	0.29256	837.737	0.43286	837.737	0.55778
	829.255	0.72583	838.867	-0.01126	838.867	0.13202	838.302	0.29174	838.302	0.43233	838.302	0.55715
	829.821	0.72528	839.432	-0.01206	839.432	0.13123	838.867	0.29114	838.867	0.43189	838.867	0.55665
	830.386	0.72467	839.997	-0.01269	839.997	0.13055	839.432	0.2902	839.432	0.43131	839.432	0.55602
	830.952	0.72409	840.562	-0.01357	840.562	0.12987	839.997	0.28947	839.997	0.43081	839.997	0.55566
	831.518	0.7234	841.127	-0.01418	841.127	0.12939	840.562	0.28868	840.562	0.43025	840.562	0.55526
	832.083	0.72279	841.692	-0.01477	841.692	0.12875	841.127	0.28825	841.127	0.42991	841.127	0.55497
	832.649	0.7224	842.257	-0.01516	842.257	0.12821	841.692	0.28759	841.692	0.42941	841.692	0.55446
	833.214	0.72196	842.822	-0.0158	842.822	0.12753	842.257	0.2871	842.257	0.42908	842.257	0.55404
	833.78	0.72138	843.386	-0.01647	843.386	0.12684	842.822	0.28636	842.822	0.42866	842.822	0.55354
	834.345	0.72065	843.951	-0.01714	843.951	0.12608	843.386	0.28564	843.386	0.42811	843.386	0.55307
	834.911	0.71991	844.516	-0.01762	844.516	0.12554	843.951	0.28478	843.951	0.42732	843.951	0.55234
	835.476	0.71943	845.08	-0.01795	845.08	0.12509	844.516	0.28432	844.516	0.42687	844.516	0.55199
	836.041	0.71872	845.645	-0.01827	845.645	0.12471	845.08	0.28389	845.08	0.42658	845.08	0.55173
	836.607	0.71829	846.209	-0.01871	846.209	0.12427	845.645	0.28369	845.645	0.42621	845.645	0.55147
	837.172	0.71803	846.774	-0.01898	846.774	0.12391	846.209	0.28318	846.209	0.42572	846.209	0.55089
	837.737	0.71791	847.338	-0.0193	847.338	0.12341	846.774	0.28283	846.774	0.42533	846.774	0.55024
	838.302	0.71739	847.903	-0.01956	847.903	0.12305	847.338	0.28217	847.338	0.42484	847.338	0.5495
	838.867	0.71686	848.467	-0.02003	848.467	0.12256	847.903	0.28172	847.903	0.42454	847.903	0.54882
	839.432	0.71614	849.031	-0.02048	849.031	0.12209	848.467	0.28124	848.467	0.42413	848.467	0.54814
	839.997	0.71552	849.596	-0.02097	849.596	0.1217	849.031	0.28085	849.031	0.42362	849.031	0.54746
	840.562	0.71491	850.16	-0.02146	850.16	0.12142	849.596	0.28035	849.596	0.42319	849.596	0.54671
	841.127	0.71457	850.724	-0.02202	850.724	0.12106	850.16	0.27996	850.16	0.42303	850.16	0.54631
	841.692	0.71398	851.288	-0.02267	851.288	0.12063	850.724	0.27942	850.724	0.4227	850.724	0.54584
	842.257	0.71357	851.852	-0.02336	851.852	0.12015	851.288	0.27886	851.288	0.42237	851.288	0.54532
	842.822	0.71295	852.416	-0.02379	852.416	0.11971	851.852	0.27808	851.852	0.42196	851.852	0.54476
	843.386	0.71223	852.98	-0.02412	852.98	0.119	852.416	0.27765	852.416	0.42169	852.416	0.54443
	843.951	0.71132	853.544	-0.02449	853.544	0.11836	852.98	0.27693	852.98	0.42126	852.98	0.5441
	844.516	0.71076	854.108	-0.02511	854.108	0.11766	853.544	0.27634	853.544	0.42086	853.544	0.54381
	845.08	0.71016	854.672	-0.02572	854.672	0.11708	854.108	0.27572	854.108	0.42037	854.108	0.54356
	845.645	0.70976	855.236	-0.02612	855.236	0.11663	854.672	0.27514	854.672	0.41994	854.672	0.54319
	846.209	0.70944	855.8	-0.02648	855.8	0.11603	855.236	0.27453	855.236	0.41953	855.236	0.54293
	846.774	0.70918	856.363	-0.02698	856.363	0.11523	855.8	0.27388	855.8	0.4192	855.8	0.54263
	847.338	0.70863	856.927	-0.02724	856.927	0.11477	856.363	0.27298	856.363	0.41859	856.363	0.54196
	847.903	0.70831	857.491	-0.02763	857.491	0.11422	856.927	0.2726	856.927	0.41832	856.927	0.54161
	848.467	0.70797	858.054	-0.02789	858.054	0.11371	857.491	0.27208	857.491	0.41787	857.491	0.5412
	849.031	0.70758	858.618	-0.02838	858.618	0.11313	858.054	0.27174	858.054	0.41753	858.054	0.5409
	849.596	0.70711	859.181	-0.02892	859.181	0.11272	858.618	0.27108	858.618	0.41699	858.618	0.54048
	850.16	0.70682	859.745	-0.0294	859.745	0.11232	859.181	0.27057	859.181	0.4166	859.181	0.54005
	850.724	0.70636	860.308	-0.02968	860.308	0.11203	859.745	0.27014	859.745	0.41633	859.745	0.53965
	851.288	0.70584	860.872	-0.03003	860.872	0.11159	860.308	0.26978	860.308	0.41614	860.308	0.53924
	851.852	0.70526	861.435	-0.0305	861.435	0.11108	860.872	0.26921	860.872	0.41583	860.872	0.53892
	852.416	0.70484	861.998	-0.03089	861.998	0.1106	861.435	0.26848	861.435	0.41545	861.435	0.53851
	852.98	0.7042	862.561	-0.03125	862.561	0.11024	861.998	0.26805	861.998	0.41519	861.998	0.53826
	853.544	0.70374	863.125	-0.03182	863.125	0.10974	862.561	0.26774	862.561	0.41501	862.561	0.53803
	854.108	0.70313	863.688	-0.03215	863.688	0.10935	863.125	0.26711	863.125	0.41463	863.125	0.53761
	854.672	0.70253	864.251	-0.03256	864.251	0.10894	863.688	0.26663	863.688	0.41433	863.688	0.53728
	855.236	0.70213	864.814	-0.03288	864.814	0.10863	864.251	0.26617	864.251	0.41395	864.251	0.53683
	855.8	0.70184	865.377	-0.03323	865.377	0.10833	864.814	0.26587	864.814	0.41373	864.814	0.53648
	856.363	0.70138	865.94	-0.03355	865.94	0.10801	865.377	0.26557	865.377	0.41361	865.377	0.53624
	856.927	0.70125	866.503	-0.03392	866.503	0.10763	865.94	0.2652	865.94	0.41339	865.94	0.53594
	857.491	0.701	867.066	-0.03429	867.066	0.10746	866.503	0.26466	866.503	0.41318	866.503	0.53561
	858.054	0.70072	867.629	-0.03472	867.629	0.10727	867.066	0.26426	867.066	0.41297	867.066	0.53537
	858.618	0.7001	868.192	-0.03528	868.192	0.10705	867.629	0.26406	867.629	0.41269	867.629	0.53506
	859.181	0.69975	868.754	-0.03578	868.754	0.10671	868.192	0.26366	868.192	0.41223	868.192	0.53469
	859.745	0.69944	869.317	-0.0362	869.317	0.10637	868.754	0.26314	868.754	0.4117	868.754	0.53425
	860.308	0.69933	869.88	-0.03668	869.88	0.10603	869.317	0.26263	869.317	0.41128	869.317	0.53369
	860.872	0.69906	870.442	-0.03716	870.442	0.10572	869.88	0.26225	869.88	0.41082	869.88	0.5332
	861.435	0.69865	871.005	-0.03774	871.005	0.10519	870.442	0.26188	870.442	0.41045	870.442	0.53285
	861.998	0.69829	871.567	-0.03823	871.567	0.10469	871.005	0.26134	871.005	0.41014	871.005	0.53244
	862.561	0.698	872.13	-0.0388	872.13	0.10414	871.567	0.26094	871.567	0.40987	871.567	0.53196
	863.125	0.69754	872.692	-0.03931	872.692	0.10365	872.13	0.26044	872.13	0.40946	872.13	0.53139
	863.688	0.69718	873.255	-0.03969	873.255	0.10307	872.692	0.26009	872.692	0.40908	872.692	0.53079
	864.251	0.6968	873.817	-0.03984	873.817	0.10265	873.255	0.25974	873.255	0.40882	873.255	0.53018
	864.814	0.69652	874.38	-0.04012	874.38	0.10224	873.817	0.25949	873.817	0.40875	873.817	0.52983
	865.377	0.69616	874.942	-0.04034	874.942	0.10191	874.38	0.25914	874.38	0.4085	874.38	0.52945
	865.94	0.69585	875.504	-0.04066	875.504	0.10142	874.942	0.25898	874.942	0.40846	874.942	0.52924
	866.503	0.69537	876.066	-0.04081	876.066	0.10083	875.504	0.25859	875.504	0.40807	875.504	0.5289
	867.066	0.69506	876.628	-0.04097	876.628	0.10036	876.066	0.25811	876.066	0.40786	876.066	0.52853
	867.629	0.69471	877.19	-0.04115	877.19	0.10012	876.628	0.25755	876.628	0.40765	876.628	0.52813
	868.192	0.6944	877.753	-0.04151	877.753	0.09973	877.19	0.25735	877.19	0.40749	877.19	0.52786
	868.754	0.69404	878.315	-0.04179	878.315	0.09944	877.753	0.25692	877.753	0.40702	877.753	0.52744
	869.317	0.69369	878.876	-0.04218	878.876	0.09907	878.315	0.25665	878.315	0.40668	878.315	0.52721
	869.88	0.69342	879.438	-0.04247	879.438	0.09885	878.876	0.25621	878.876	0.40622	878.876	0.52685
	870.442	0.69322	880	-0.043	880	0.09836	879.438	0.25607	879.438	0.40594	879.438	0.52662
	871.005	0.69309	880.562	-0.0433	880.562	0.09792	880	0.25555	880	0.40548	880	0.52626
	871.567	0.69304	881.124	-0.04362	881.124	0.0974	880.562	0.25529	880.562	0.40526	880.562	0.52586
	872.13	0.69281	881.686	-0.04385	881.686	0.09696	881.124	0.25479	881.124	0.40474	881.124	0.52534
	872.692	0.69259	882.247	-0.04423	882.247	0.09666	881.686	0.25434	881.686	0.40455	881.686	0.52503
	873.255	0.69247	882.809	-0.04462	882.809	0.09626	882.247	0.25392	882.247	0.40419	882.247	0.52466
	873.817	0.69247	883.371	-0.04497	883.371	0.09572	882.809	0.25353	882.809	0.40376	882.809	0.52428
	874.38	0.69215	883.932	-0.04515	883.932	0.09534	883.371	0.25293	883.371	0.40327	883.371	0.52384
	874.942	0.69193	884.494	-0.04542	884.494	0.09493	883.932	0.25258	883.932	0.40306	883.932	0.52358
	875.504	0.69162	885.055	-0.04576	885.055	0.09448	884.494	0.25212	884.494	0.40281	884.494	0.52318
	876.066	0.69133	885.617	-0.04634	885.617	0.09386	885.055	0.25164	885.055	0.40257	885.055	0.52281
	876.628	0.69107	886.178	-0.04674	886.178	0.09355	885.617	0.25079	885.617	0.40195	885.617	0.52234
	877.19	0.69075	886.739	-0.04733	886.739	0.09311	886.178	0.25048	886.178	0.40165	886.178	0.52199
	877.753	0.69019	887.301	-0.04786	887.301	0.09275	886.739	0.24985	886.739	0.40131	886.739	0.52167
	878.315	0.68977	887.862	-0.04822	887.862	0.09258	887.301	0.24942	887.301	0.40134	887.301	0.52151
	878.876	0.68941	888.423	-0.04859	888.423	0.09222	887.862	0.24916	887.862	0.40119	887.862	0.52127
	879.438	0.68905	888.984	-0.04903	888.984	0.09203	888.423	0.24873	888.423	0.40107	888.423	0.52104
	880	0.68842	889.545	-0.04939	889.545	0.0919	888.984	0.2485	888.984	0.40105	888.984	0.52075
	880.562	0.68796	890.106	-0.04974	890.106	0.09171	889.545	0.24834	889.545	0.40094	889.545	0.52047
	881.124	0.68739	890.667	-0.05004	890.667	0.0915	890.106	0.24809	890.106	0.40071	890.106	0.52013
	881.686	0.68707	891.228	-0.05017	891.228	0.09143	890.667	0.24782	890.667	0.40046	890.667	0.51985
	882.247	0.68684	891.789	-0.0501	891.789	0.09138	891.228	0.24774	891.228	0.40031	891.228	0.51974
	882.809	0.68658	892.35	-0.05036	892.35	0.09107	891.789	0.24774	891.789	0.40044	891.789	0.51971
	883.371	0.68622	892.911	-0.05029	892.911	0.09095	892.35	0.24728	892.35	0.40016	892.35	0.51938
	883.932	0.68617	893.472	-0.05025	893.472	0.09076	892.911	0.24726	892.911	0.40006	892.911	0.51911
	884.494	0.68606	894.033	-0.0504	894.033	0.09051	893.472	0.24713	893.472	0.39974	893.472	0.5188
	885.055	0.68594	894.593	-0.05079	894.593	0.09027	894.033	0.24702	894.033	0.39957	894.033	0.51874
	885.617	0.68543	895.154	-0.051	895.154	0.08998	894.593	0.24689	894.593	0.39937	894.593	0.51849
	886.178	0.68533	895.715	-0.05116	895.715	0.08958	895.154	0.24668	895.154	0.39919	895.154	0.51841
	886.739	0.68513	896.275	-0.05135	896.275	0.08919	895.715	0.2463	895.715	0.39894	895.715	0.5183
	887.301	0.6851	896.836	-0.0516	896.836	0.0889	896.275	0.24591	896.275	0.3989	896.275	0.5182
	887.862	0.68497	897.396	-0.05194	897.396	0.08852	896.836	0.24569	896.836	0.39893	896.836	0.51818
	888.423	0.68461	897.957	-0.05235	897.957	0.08827	897.396	0.24527	897.396	0.39888	897.396	0.51805
	888.984	0.68418	898.517	-0.05262	898.517	0.08796	897.957	0.24497	897.957	0.39877	897.957	0.51784
	889.545	0.68394	899.077	-0.05286	899.077	0.0876	898.517	0.24469	898.517	0.3987	898.517	0.51761
	890.106	0.68368	899.638	-0.05302	899.638	0.08747	899.077	0.24409	899.077	0.39838	899.077	0.51736
	890.667	0.68338	900.198	-0.05327	900.198	0.0871	899.638	0.24385	899.638	0.39837	899.638	0.51715
	891.228	0.68303	900.758	-0.05323	900.758	0.08685	900.198	0.24352	900.198	0.39822	900.198	0.51673
	891.789	0.683	901.318	-0.05338	901.318	0.08665	900.758	0.24339	900.758	0.39824	900.758	0.5167
	892.35	0.68267	901.878	-0.05372	901.878	0.0864	901.318	0.24333	901.318	0.39837	901.318	0.51661
	892.911	0.68271	902.438	-0.05409	902.438	0.08611	901.878	0.24322	901.878	0.39843	901.878	0.51645
	893.472	0.68258	902.998	-0.05449	902.998	0.08591	902.438	0.24322	902.438	0.39829	902.438	0.51628
	894.033	0.68254	903.558	-0.05482	903.558	0.08574	902.998	0.24309	902.998	0.39796	902.998	0.51605
	894.593	0.68243	904.118	-0.05502	904.118	0.08552	903.558	0.24306	903.558	0.39766	903.558	0.51576
	895.154	0.68231	904.678	-0.05523	904.678	0.08525	904.118	0.24295	904.118	0.3975	904.118	0.51541
	895.715	0.6821	905.238	-0.05554	905.238	0.08493	904.678	0.24268	904.678	0.39732	904.678	0.51517
	896.275	0.68193	905.798	-0.05608	905.798	0.08437	905.238	0.24256	905.238	0.39724	905.238	0.51497
	896.836	0.68193	906.358	-0.05638	906.358	0.08407	905.798	0.24213	905.798	0.39681	905.798	0.5147
	897.396	0.68202	906.917	-0.05682	906.917	0.08363	906.358	0.24184	906.358	0.39656	906.358	0.51459
	897.957	0.68211	907.477	-0.05707	907.477	0.08316	906.917	0.24127	906.917	0.39617	906.917	0.51419
	898.517	0.68214	908.037	-0.05722	908.037	0.08275	907.477	0.24065	907.477	0.39565	907.477	0.51382
	899.077	0.68177	908.596	-0.05732	908.596	0.08246	908.037	0.24017	908.037	0.39511	908.037	0.51348
	899.638	0.68162	909.156	-0.05737	909.156	0.08203	908.596	0.23968	908.596	0.3948	908.596	0.51317
	900.198	0.6812	909.715	-0.05743	909.715	0.08175	909.156	0.23924	909.156	0.39465	909.156	0.51292
	900.758	0.68094	910.275	-0.05777	910.275	0.08126	909.715	0.239	909.715	0.39457	909.715	0.51273
	901.318	0.68084	910.834	-0.058	910.834	0.08099	910.275	0.23845	910.275	0.39405	910.275	0.51238
	901.878	0.68065	911.393	-0.0583	911.393	0.08071	910.834	0.23822	910.834	0.3938	910.834	0.51223
	902.438	0.68035	911.953	-0.05844	911.953	0.08036	911.393	0.23788	911.393	0.39355	911.393	0.51197
	902.998	0.67993	912.512	-0.0586	912.512	0.08003	911.953	0.23752	911.953	0.39338	911.953	0.5118
	903.558	0.67947	913.071	-0.05863	913.071	0.07984	912.512	0.23713	912.512	0.39317	912.512	0.51146
	904.118	0.67899	913.63	-0.05881	913.63	0.07952	913.071	0.23707	913.071	0.39298	913.071	0.5113
	904.678	0.67859	914.189	-0.05897	914.189	0.07925	913.63	0.23667	913.63	0.39267	913.63	0.51104
	905.238	0.67853	914.749	-0.05908	914.749	0.07892	914.189	0.2362	914.189	0.39241	914.189	0.51066
	905.798	0.67836	915.308	-0.05905	915.308	0.07855	914.749	0.23564	914.749	0.39194	914.749	0.51042
	906.358	0.67833	915.867	-0.05905	915.867	0.07813	915.308	0.23517	915.308	0.39157	915.308	0.51022
	906.917	0.6782	916.425	-0.059	916.425	0.078	915.867	0.23462	915.867	0.3913	915.867	0.51005
	907.477	0.67803	916.984	-0.05909	916.984	0.07773	916.425	0.23455	916.425	0.39142	916.425	0.51012
	908.037	0.6779	917.543	-0.05911	917.543	0.07744	916.984	0.23424	916.984	0.39133	916.984	0.50999
	908.596	0.67783	918.102	-0.05905	918.102	0.07734	917.543	0.23396	917.543	0.39118	917.543	0.50988
	909.156	0.67774	918.661	-0.0591	918.661	0.07714	918.102	0.23393	918.102	0.39117	918.102	0.50982
	909.715	0.67778	919.219	-0.05931	919.219	0.07689	918.661	0.23382	918.661	0.39106	918.661	0.50972
	910.275	0.67761	919.778	-0.05938	919.778	0.07677	919.219	0.23351	919.219	0.39089	919.219	0.50955
	910.834	0.6776	920.337	-0.05951	920.337	0.07653	919.778	0.23342	919.778	0.39082	919.778	0.5094
	911.393	0.6774	920.895	-0.05972	920.895	0.07638	920.337	0.23316	920.337	0.39075	920.337	0.50915
	911.953	0.67708	921.454	-0.0603	921.454	0.07612	920.895	0.23322	920.895	0.39095	920.895	0.50897
	912.512	0.67676	922.012	-0.06087	922.012	0.07583	921.454	0.23294	921.454	0.39082	921.454	0.50862
	913.071	0.67664	922.571	-0.06123	922.571	0.07546	922.012	0.23277	922.012	0.39053	922.012	0.50813
	913.63	0.67648	923.129	-0.06147	923.129	0.07524	922.571	0.23256	922.571	0.39009	922.571	0.50769
	914.189	0.67627	923.687	-0.06177	923.687	0.07503	923.129	0.2324	923.129	0.38986	923.129	0.50728
	914.749	0.67594	924.246	-0.06213	924.246	0.07488	923.687	0.2322	923.687	0.38965	923.687	0.50702
	915.308	0.67569	924.804	-0.06251	924.804	0.07453	924.246	0.23183	924.246	0.38947	924.246	0.50667
	915.867	0.67543	925.362	-0.0627	925.362	0.07422	924.804	0.23133	924.804	0.38918	924.804	0.5063
	916.425	0.6754	925.92	-0.063	925.92	0.07377	925.362	0.23094	925.362	0.38891	925.362	0.50605
	916.984	0.67524	926.478	-0.06333	926.478	0.07332	925.92	0.23051	925.92	0.38862	925.92	0.50575
	917.543	0.67515	927.036	-0.06372	927.036	0.07287	926.478	0.23021	926.478	0.38833	926.478	0.50557
	918.102	0.67525	927.594	-0.06388	927.594	0.07266	927.036	0.22966	927.036	0.38785	927.036	0.50519
	918.661	0.67521	928.152	-0.06417	928.152	0.07236	927.594	0.22946	927.594	0.38766	927.594	0.50505
	919.219	0.67496	928.71	-0.06455	928.71	0.07208	928.152	0.229	928.152	0.38735	928.152	0.50509
	919.778	0.67472	929.268	-0.06481	929.268	0.0717	928.71	0.22841	928.71	0.38714	928.71	0.50505
	920.337	0.6745	929.826	-0.06513	929.826	0.07143	929.268	0.22794	929.268	0.38671	929.268	0.50496
	920.895	0.6746	930.384	-0.06549	930.384	0.07109	929.826	0.22767	929.826	0.38638	929.826	0.50474
	921.454	0.67436	930.942	-0.06592	930.942	0.07086	930.384	0.22756	930.384	0.38595	930.384	0.50459
	922.012	0.67415	931.499	-0.06652	931.499	0.07046	930.942	0.22744	930.942	0.38572	930.942	0.50443
	922.571	0.67384	932.057	-0.06698	932.057	0.07026	931.499	0.227	931.499	0.38537	931.499	0.50398
	923.129	0.67361	932.614	-0.06739	932.614	0.06993	932.057	0.22673	932.057	0.38518	932.057	0.50374
	923.687	0.6733	933.172	-0.06758	933.172	0.0698	932.614	0.2264	932.614	0.38489	932.614	0.50351
	924.246	0.67302	933.73	-0.06785	933.73	0.06945	933.172	0.22622	933.172	0.38481	933.172	0.50343
	924.804	0.67275	934.287	-0.06793	934.287	0.06916	933.73	0.22573	933.73	0.3845	933.73	0.50307
	925.362	0.67249	934.844	-0.06808	934.844	0.06876	934.287	0.22538	934.287	0.38434	934.287	0.50273
	925.92	0.67228	935.402	-0.06829	935.402	0.06851	934.844	0.22487	934.844	0.38402	934.844	0.50224
	926.478	0.67224	935.959	-0.06838	935.959	0.0681	935.402	0.22442	935.402	0.38382	935.402	0.50184
	927.036	0.67194	936.516	-0.06855	936.516	0.06775	935.959	0.22385	935.959	0.38366	935.959	0.50147
	927.594	0.6719	937.074	-0.06869	937.074	0.06753	936.516	0.2232	936.516	0.38354	936.516	0.50109
	928.152	0.67159	937.631	-0.06863	937.631	0.06755	937.074	0.2228	937.074	0.38339	937.074	0.50065
	928.71	0.67142	938.188	-0.06861	938.188	0.06746	937.631	0.22277	937.631	0.38343	937.631	0.50047
	929.268	0.6712	938.745	-0.06846	938.745	0.06753	938.188	0.22255	938.188	0.38314	938.188	0.50005
	929.826	0.67097	939.302	-0.06851	939.302	0.06724	938.745	0.2225	938.745	0.38296	938.745	0.49981
	930.384	0.67074	939.859	-0.0683	939.859	0.06727	939.302	0.22213	939.302	0.38249	939.302	0.49934
	930.942	0.67072	940.416	-0.06826	940.416	0.06721	939.859	0.22235	939.859	0.38256	939.859	0.49917
	931.499	0.67061	940.973	-0.06832	940.973	0.06729	940.416	0.2224	940.416	0.38249	940.416	0.49903
	932.057	0.67053	941.53	-0.06842	941.53	0.06736	940.973	0.22248	940.973	0.38254	940.973	0.49891
	932.614	0.6702	942.086	-0.06861	942.086	0.0674	941.53	0.2226	941.53	0.38259	941.53	0.49874
	933.172	0.67005	942.643	-0.0687	942.643	0.06726	942.086	0.22265	942.086	0.38229	942.086	0.49861
	933.73	0.66984	943.2	-0.06862	943.2	0.06709	942.643	0.22249	942.643	0.38193	942.643	0.49856
	934.287	0.66977	943.757	-0.06865	943.757	0.06678	943.2	0.22222	943.2	0.3818	943.2	0.49876
	934.844	0.66953	944.313	-0.06868	944.313	0.06666	943.757	0.22188	943.757	0.38156	943.757	0.49876
	935.402	0.66934	944.87	-0.06894	944.87	0.06665	944.313	0.22187	944.313	0.38158	944.313	0.49886
	935.959	0.66921	945.426	-0.0691	945.426	0.06684	944.87	0.22184	944.87	0.38158	944.87	0.49879
	936.516	0.669	945.983	-0.06955	945.983	0.06659	945.426	0.22215	945.426	0.38179	945.426	0.49893
	937.074	0.66867	946.539	-0.0697	946.539	0.06639	945.983	0.22176	945.983	0.38142	945.983	0.49878
	937.631	0.66852	947.096	-0.06971	947.096	0.0661	946.539	0.22157	946.539	0.38135	946.539	0.49862
	938.188	0.66827	947.652	-0.06978	947.652	0.0659	947.096	0.2215	947.096	0.38132	947.096	0.49854
	938.745	0.66816	948.208	-0.06993	948.208	0.06582	947.652	0.22144	947.652	0.38134	947.652	0.49859
	939.302	0.66766	948.764	-0.07	948.764	0.06584	948.208	0.22133	948.208	0.3815	948.208	0.49848
	939.859	0.66729	949.321	-0.0703	949.321	0.06576	948.764	0.22132	948.764	0.38179	948.764	0.49831
	940.416	0.6669	949.877	-0.07054	949.877	0.06584	949.321	0.22134	949.321	0.38166	949.321	0.498
	940.973	0.66673	950.433	-0.07082	950.433	0.06567	949.877	0.22149	949.877	0.3816	949.877	0.49782
	941.53	0.66684	950.989	-0.0711	950.989	0.06537	950.433	0.22123	950.433	0.38134	950.433	0.49751
	942.086	0.66678	951.545	-0.07153	951.545	0.06503	950.989	0.22101	950.989	0.3812	950.989	0.49718
	942.643	0.66663	952.101	-0.07185	952.101	0.06499	951.545	0.2206	951.545	0.38084	951.545	0.49679
	943.2	0.66668	952.657	-0.0723	952.657	0.06497	952.101	0.22054	952.101	0.38066	952.101	0.49656
	943.757	0.66659	953.213	-0.07266	953.213	0.06491	952.657	0.2204	952.657	0.38043	952.657	0.49627
	944.313	0.6665	953.769	-0.07293	953.769	0.06459	953.213	0.22018	953.213	0.38022	953.213	0.49604
	944.87	0.66637	954.324	-0.07287	954.324	0.06443	953.769	0.21987	953.769	0.37996	953.769	0.49575
	945.426	0.66665	954.88	-0.07299	954.88	0.06435	954.324	0.21987	954.324	0.38002	954.324	0.49566
	945.983	0.66679	955.436	-0.07309	955.436	0.06418	954.88	0.21988	954.88	0.37971	954.88	0.49549
	946.539	0.66717	955.991	-0.07323	955.991	0.06389	955.436	0.21971	955.436	0.37932	955.436	0.49517
	947.096	0.66734	956.547	-0.0733	956.547	0.06363	955.991	0.21927	955.991	0.37904	955.991	0.49478
	947.652	0.66718	957.102	-0.0733	957.102	0.06343	956.547	0.21903	956.547	0.37894	956.547	0.49451
	948.208	0.66708	957.658	-0.07326	957.658	0.06326	957.102	0.21868	957.102	0.37869	957.102	0.49438
	948.764	0.66725	958.213	-0.07353	958.213	0.06297	957.658	0.21841	957.658	0.37863	957.658	0.49431
	949.321	0.66715	958.769	-0.07371	958.769	0.06279	958.213	0.21797	958.213	0.37851	958.213	0.49407
	949.877	0.66732	959.324	-0.07408	959.324	0.06234	958.769	0.21772	958.769	0.37844	958.769	0.49389
	950.433	0.66742	959.879	-0.07431	959.879	0.06206	959.324	0.21715	959.324	0.37793	959.324	0.49345
	950.989	0.66769	960.435	-0.07482	960.435	0.06161	959.879	0.21682	959.879	0.37766	959.879	0.49312
	951.545	0.66768	960.99	-0.0751	960.99	0.06104	960.435	0.21615	960.435	0.37716	960.435	0.49277
	952.101	0.66773	961.545	-0.07526	961.545	0.06068	960.99	0.2155	960.99	0.37689	960.99	0.49262
	952.657	0.6676	962.1	-0.0755	962.1	0.06027	961.545	0.21516	961.545	0.37688	961.545	0.49264
	953.213	0.66756	962.655	-0.07585	962.655	0.05975	962.1	0.21482	962.1	0.3767	962.1	0.49269
	953.769	0.66753	963.21	-0.07604	963.21	0.05954	962.655	0.21433	962.655	0.37649	962.655	0.49254
	954.324	0.66773	963.765	-0.07635	963.765	0.05905	963.21	0.21433	963.21	0.37665	963.21	0.49251
	954.88	0.66775	964.32	-0.07634	964.32	0.05879	963.765	0.21379	963.765	0.37645	963.765	0.49217
	955.436	0.66765	964.875	-0.07649	964.875	0.05827	964.32	0.21364	964.32	0.37647	964.32	0.49204
	955.991	0.66734	965.43	-0.07645	965.43	0.05824	964.875	0.21333	964.875	0.37635	964.875	0.49196
	956.547	0.66709	965.985	-0.07657	965.985	0.05796	965.43	0.21338	965.43	0.37647	965.43	0.49208
	957.102	0.66678	966.539	-0.07671	966.539	0.05769	965.985	0.21303	965.985	0.37628	965.985	0.49207
	957.658	0.66661	967.094	-0.07696	967.094	0.05739	966.539	0.21285	966.539	0.37614	966.539	0.49199
	958.213	0.66632	967.649	-0.07703	967.649	0.05712	967.094	0.21263	967.094	0.37594	967.094	0.49177
	958.769	0.66627	968.203	-0.07722	968.203	0.05698	967.649	0.21233	967.649	0.37587	967.649	0.49151
	959.324	0.66582	968.758	-0.07732	968.758	0.05683	968.203	0.21211	968.203	0.37573	968.203	0.49108
	959.879	0.66551	969.312	-0.07744	969.312	0.05639	968.758	0.21193	968.758	0.3755	968.758	0.49077
	960.435	0.6649	969.867	-0.07748	969.867	0.05619	969.312	0.21151	969.312	0.37522	969.312	0.4905
	960.99	0.66434	970.421	-0.07761	970.421	0.05582	969.867	0.2114	969.867	0.37513	969.867	0.49038
	961.545	0.66402	970.975	-0.0776	970.975	0.05571	970.421	0.21103	970.421	0.37474	970.421	0.49012
	962.1	0.66367	971.53	-0.07756	971.53	0.05552	970.975	0.21088	970.975	0.37448	970.975	0.49001
	962.655	0.66315	972.084	-0.07758	972.084	0.05533	971.53	0.21079	971.53	0.37433	971.53	0.49002
	963.21	0.66305	972.638	-0.0774	972.638	0.05525	972.084	0.21066	972.084	0.37421	972.084	0.48977
	963.765	0.66261	973.192	-0.07744	973.192	0.05514	972.638	0.2106	972.638	0.37409	972.638	0.48955
	964.32	0.66244	973.746	-0.07793	973.746	0.05484	973.192	0.21047	973.192	0.37387	973.192	0.48927
	964.875	0.6622	974.301	-0.07802	974.301	0.05468	973.746	0.20993	973.746	0.37337	973.746	0.48893
	965.43	0.66237	974.855	-0.0783	974.855	0.05439	974.301	0.20995	974.301	0.37332	974.301	0.48908
	965.985	0.66229	975.408	-0.07841	975.408	0.05443	974.855	0.20955	974.855	0.37304	974.855	0.48894
	966.539	0.66222	975.962	-0.07851	975.962	0.0542	975.408	0.2095	975.408	0.37281	975.408	0.48879
	967.094	0.66203	976.516	-0.07848	976.516	0.05403	975.962	0.20932	975.962	0.37244	975.962	0.48856
	967.649	0.66186	977.07	-0.07864	977.07	0.05352	976.516	0.20904	976.516	0.37208	976.516	0.48833
	968.203	0.66191	977.624	-0.07864	977.624	0.05314	977.07	0.20827	977.07	0.37142	977.07	0.48787
	968.758	0.66214	978.178	-0.07889	978.178	0.05258	977.624	0.20774	977.624	0.37108	977.624	0.48761
	969.312	0.66208	978.731	-0.07905	978.731	0.05221	978.178	0.20692	978.178	0.37032	978.178	0.48725
	969.867	0.66215	979.285	-0.07906	979.285	0.05185	978.731	0.20664	978.731	0.36993	978.731	0.48714
	970.421	0.66202	979.838	-0.07884	979.838	0.05164	979.285	0.20613	979.285	0.3695	979.285	0.48686
	970.975	0.66174	980.392	-0.07893	980.392	0.05128	979.838	0.20593	979.838	0.36929	979.838	0.48659
	971.53	0.66141	980.946	-0.07903	980.946	0.0512	980.392	0.20526	980.392	0.36879	980.392	0.48607
	972.084	0.66121	981.499	-0.07944	981.499	0.05058	980.946	0.20502	980.946	0.36857	980.946	0.48586
	972.638	0.66129	982.052	-0.07977	982.052	0.05019	981.499	0.20395	981.499	0.36785	981.499	0.48544
	973.192	0.66137	982.606	-0.0801	982.606	0.04985	982.052	0.20327	982.052	0.36753	982.052	0.48523
	973.746	0.66125	983.159	-0.08036	983.159	0.04962	982.606	0.20262	982.606	0.36735	982.606	0.48511
	974.301	0.6615	983.712	-0.08077	983.712	0.04918	983.159	0.20216	983.159	0.36715	983.159	0.48491
	974.855	0.66138	984.265	-0.08088	984.265	0.04912	983.712	0.20157	983.712	0.36641	983.712	0.48432
	975.408	0.66136	984.819	-0.08157	984.819	0.04856	984.265	0.20156	984.265	0.36628	984.265	0.484
	975.962	0.66133	985.372	-0.08193	985.372	0.04834	984.819	0.20043	984.819	0.36562	984.819	0.48311
	976.516	0.66119	985.925	-0.08228	985.925	0.04804	985.372	0.20042	985.372	0.36552	985.372	0.48284
	977.07	0.6607	986.478	-0.08244	986.478	0.0477	985.925	0.20001	985.925	0.36518	985.925	0.48262
	977.624	0.66041	987.031	-0.08248	987.031	0.04737	986.478	0.19976	986.478	0.36484	986.478	0.48238
	978.178	0.65969	987.584	-0.08266	987.584	0.04725	987.031	0.19954	987.031	0.3645	987.031	0.48212
	978.731	0.65916	988.136	-0.08285	988.136	0.04711	987.584	0.19956	987.584	0.36431	987.584	0.48182
	979.285	0.65866	988.689	-0.08312	988.689	0.04672	988.136	0.19928	988.136	0.36395	988.136	0.48147
	979.838	0.65823	989.242	-0.08347	989.242	0.04619	988.689	0.19885	988.689	0.36361	988.689	0.48094
	980.392	0.65733	989.795	-0.08376	989.795	0.04599	989.242	0.19843	989.242	0.36326	989.242	0.48037
	980.946	0.65683	990.347	-0.08419	990.347	0.04572	989.795	0.19814	989.795	0.36343	989.795	0.48012
	981.499	0.65594	990.9	-0.0843	990.9	0.04558	990.347	0.19778	990.347	0.36317	990.347	0.47993
	982.052	0.65542	991.453	-0.0849	991.453	0.04499	990.9	0.19785	990.9	0.36292	990.9	0.47989
	982.606	0.65514	992.005	-0.08539	992.005	0.0447	991.453	0.19674	991.453	0.36203	991.453	0.47934
	983.159	0.65487	992.558	-0.08598	992.558	0.04434	992.005	0.19627	992.005	0.36155	992.005	0.47888
	983.712	0.65442	993.11	-0.08642	993.11	0.0442	992.558	0.19552	992.558	0.36084	992.558	0.47824
	984.265	0.6546	993.662	-0.08666	993.662	0.04384	993.11	0.1951	993.11	0.36049	993.11	0.47792
	984.819	0.65425	994.215	-0.0869	994.215	0.04342	993.662	0.1946	993.662	0.36009	993.662	0.4776
	985.372	0.65427	994.767	-0.08697	994.767	0.04317	994.215	0.19414	994.215	0.35944	994.215	0.47722
	985.925	0.65409	995.319	-0.08687	995.319	0.04315	994.767	0.19402	994.767	0.35893	994.767	0.47686
	986.478	0.65407	995.871	-0.0872	995.871	0.04259	995.319	0.19398	995.319	0.35864	995.319	0.47665
	987.031	0.654	996.424	-0.08729	996.424	0.04218	995.871	0.19301	995.871	0.35761	995.871	0.47598
	987.584	0.65388	996.976	-0.08743	996.976	0.04201	996.424	0.19228	996.424	0.3572	996.424	0.47556
	988.136	0.65353	997.528	-0.08735	997.528	0.04187	996.976	0.1917	996.976	0.35695	996.976	0.47531
	988.689	0.65301	998.08	-0.08724	998.08	0.04138	997.528	0.19147	997.528	0.35693	997.528	0.4751
	989.242	0.65263	998.632	-0.08718	998.632	0.04108	998.08	0.19086	998.08	0.35654	998.08	0.47487
	989.795	0.65254	999.184	-0.08757	999.184	0.04028	998.632	0.19041	998.632	0.35631	998.632	0.47483
	990.347	0.65225	999.735	-0.08782	999.735	0.03979	999.184	0.18932	999.184	0.35537	999.184	0.47416
	990.9	0.65211	1000.29	-0.08813	1000.29	0.03951	999.735	0.1886	999.735	0.35473	999.735	0.47377
	991.453	0.65128	1000.84	-0.0886	1000.84	0.03917	1000.29	0.18797	1000.29	0.35439	1000.29	0.47337
	992.005	0.65099	1001.39	-0.0892	1001.39	0.03855	1000.84	0.18715	1000.84	0.35387	1000.84	0.47293
	992.558	0.65043	1001.94	-0.08958	1001.94	0.03816	1001.39	0.18606	1001.39	0.3529	1001.39	0.47224
	993.11	0.64996	1002.49	-0.09013	1002.49	0.03761	1001.94	0.18551	1001.94	0.35243	1001.94	0.47178
	993.662	0.64954	1003.05	-0.09059	1003.05	0.03689	1002.49	0.18459	1002.49	0.35166	1002.49	0.47112
	994.215	0.64894	1003.6	-0.09118	1003.6	0.03602	1003.05	0.18356	1003.05	0.35094	1003.05	0.47044
	994.767	0.64837	1004.15	-0.09176	1004.15	0.03531	1003.6	0.18237	1003.6	0.34991	1003.6	0.46973
	995.319	0.6479	1004.7	-0.09235	1004.7	0.03435	1004.15	0.18155	1004.15	0.34899	1004.15	0.46902
	995.871	0.64683	1005.25	-0.09254	1005.25	0.03391	1004.7	0.18053	1004.7	0.34815	1004.7	0.46809
	996.424	0.64611	1005.8	-0.09302	1005.8	0.03301	1005.25	0.17982	1005.25	0.34774	1005.25	0.46764
	996.976	0.6455	1006.35	-0.09329	1006.35	0.03223	1005.8	0.17843	1005.8	0.3469	1005.8	0.46677
	997.528	0.6452	1006.9	-0.09359	1006.9	0.03147	1006.35	0.17767	1006.35	0.34628	1006.35	0.46626
	998.08	0.64462	1007.46	-0.09377	1007.46	0.03113	1006.9	0.17675	1006.9	0.3455	1006.9	0.4659
	998.632	0.6442	1008.01	-0.09405	1008.01	0.03053	1007.46	0.17618	1007.46	0.34521	1007.46	0.46588
	999.184	0.64325	1008.56	-0.09425	1008.56	0.03017	1008.01	0.1756	1008.01	0.34474	1008.01	0.46579
	999.735	0.64261	1009.11	-0.09452	1009.11	0.02971	1008.56	0.17537	1008.56	0.34445	1008.56	0.46574
	1000.29	0.6422	1009.66	-0.09445	1009.66	0.02979	1009.11	0.17498	1009.11	0.34396	1009.11	0.46553
	1000.84	0.64182	1010.21	-0.09457	1010.21	0.02982	1009.66	0.17524	1009.66	0.34414	1009.66	0.46575
	1001.39	0.64136	1010.76	-0.09452	1010.76	0.03028	1010.21	0.17525	1010.21	0.34429	1010.21	0.46582

## Sheet: figure 2 c 
figure 2 b	x-axis	y-Intensity，100 fs		x-axis	y-Intensity， 5 ps
	440.32	0.00056883		440.32	0.00061641
	440.92	0.00031742		440.92	0.00047139
	441.51	0.00053649		441.51	-0.00013527
	442.1	0.00030095		442.1	-0.00075082
	442.69	0.00092109		442.69	0.00016882
	443.29	-0.00040483		443.29	0.00048961
	443.88	0.00050051		443.88	0.00071335
	444.47	0.00029575		444.47	0.00033466
	445.06	0.00030408		445.06	0.00032764
	445.66	0.000358		445.66	0.00037278
	446.25	0.00039834		446.25	0.00034381
	446.84	0.0005634		446.84	0.00048344
	447.43	0.00065205		447.43	0.00050559
	448.03	0.00077024		448.03	0.00064274
	448.62	0.00085365		448.62	0.00063109
	449.21	0.00098308		449.21	0.00068565
	449.8	0.00111		449.8	0.00070286
	450.4	0.00122		450.4	0.00081719
	450.99	0.0013		450.99	0.00090131
	451.58	0.00135		451.58	0.00092762
	452.17	0.00156		452.17	0.0011
	452.76	0.00166		452.76	0.00114
	453.36	0.0018		453.36	0.00124
	453.95	0.00187		453.95	0.00127
	454.54	0.002		454.54	0.00132
	455.13	0.00213		455.13	0.00147
	455.72	0.00225		455.72	0.00148
	456.31	0.00242		456.31	0.00155
	456.91	0.00269		456.91	0.00157
	457.5	0.00293		457.5	0.00167
	458.09	0.00304		458.09	0.00179
	458.68	0.00327		458.68	0.00192
	459.27	0.00345		459.27	0.00207
	459.86	0.00353		459.86	0.00209
	460.46	0.00365		460.46	0.00217
	461.05	0.00376		461.05	0.00222
	461.64	0.00389		461.64	0.0023
	462.23	0.00413		462.23	0.00237
	462.82	0.00437		462.82	0.0025
	463.41	0.00457		463.41	0.00262
	464	0.00474		464	0.00265
	464.6	0.00483		464.6	0.00268
	465.19	0.00491		465.19	0.00278
	465.78	0.00498		465.78	0.0028
	466.37	0.00502		466.37	0.00285
	466.96	0.00517		466.96	0.00291
	467.55	0.00531		467.55	0.00294
	468.14	0.00551		468.14	0.00296
	468.73	0.00568		468.73	0.00304
	469.32	0.0059		469.32	0.00309
	469.92	0.00607		469.92	0.00316
	470.51	0.00631		470.51	0.00321
	471.1	0.00648		471.1	0.00326
	471.69	0.00658		471.69	0.00329
	472.28	0.00666		472.28	0.00332
	472.87	0.00673		472.87	0.00345
	473.46	0.00685		473.46	0.00352
	474.05	0.00695		474.05	0.00353
	474.64	0.00707		474.64	0.00357
	475.23	0.00717		475.23	0.00365
	475.82	0.0073		475.82	0.00369
	476.41	0.00741		476.41	0.00377
	477	0.00752		477	0.00384
	477.59	0.00768		477.59	0.00387
	478.18	0.00773		478.18	0.00386
	478.77	0.00792		478.77	0.00396
	479.37	0.00804		479.37	0.00399
	479.96	0.00804		479.96	0.00402
	480.55	0.00811		480.55	0.0041
	481.14	0.00818		481.14	0.00412
	481.73	0.00827		481.73	0.00415
	482.32	0.00834		482.32	0.00418
	482.91	0.00836		482.91	0.00425
	483.5	0.00848		483.5	0.00432
	484.09	0.00857		484.09	0.0043
	484.68	0.00864		484.68	0.00432
	485.27	0.00868		485.27	0.00432
	485.86	0.00866		485.86	0.00426
	486.45	0.00867		486.45	0.00423
	487.04	0.00857		487.04	0.00429
	487.63	0.00854		487.63	0.00421
	488.22	0.00854		488.22	0.00418
	488.81	0.00855		488.81	0.00416
	489.4	0.0086		489.4	0.00411
	489.99	0.00862		489.99	0.00409
	490.58	0.00864		490.58	0.00401
	491.16	0.00871		491.16	0.00401
	491.75	0.00873		491.75	0.00395
	492.34	0.0088		492.34	0.00388
	492.93	0.00882		492.93	0.00387
	493.52	0.00886		493.52	0.0038
	494.11	0.00891		494.11	0.00375
	494.7	0.00899		494.7	0.00381
	495.29	0.00898		495.29	0.00379
	495.88	0.009		495.88	0.00378
	496.47	0.00899		496.47	0.00379
	497.06	0.00894		497.06	0.0038
	497.65	0.00896		497.65	0.00376
	498.24	0.00894		498.24	0.00373
	498.83	0.00895		498.83	0.00366
	499.42	0.00892		499.42	0.00363
	500.01	0.00884		500.01	0.00359
	500.59	0.00882		500.59	0.00361
	501.18	0.00875		501.18	0.00359
	501.77	0.00871		501.77	0.00361
	502.36	0.00867		502.36	0.00359
	502.95	0.0086		502.95	0.00359
	503.54	0.00852		503.54	0.00354
	504.13	0.00847		504.13	0.00351
	504.72	0.00844		504.72	0.00347
	505.31	0.00849		505.31	0.00343
	505.89	0.00851		505.89	0.00339
	506.48	0.00855		506.48	0.00342
	507.07	0.0086		507.07	0.00338
	507.66	0.0086		507.66	0.0034
	508.25	0.00866		508.25	0.0034
	508.84	0.00864		508.84	0.0034
	509.43	0.00855		509.43	0.00338
	510.01	0.00842		510.01	0.00338
	510.6	0.00831		510.6	0.00336
	511.19	0.00831		511.19	0.00339
	511.78	0.00822		511.78	0.0034
	512.37	0.00818		512.37	0.00339
	512.96	0.00817		512.96	0.00339
	513.54	0.0082		513.54	0.0034
	514.13	0.00823		514.13	0.00344
	514.72	0.00819		514.72	0.00345
	515.31	0.00815		515.31	0.00342
	515.9	0.00815		515.9	0.00343
	516.49	0.00807		516.49	0.00339
	517.07	0.008		517.07	0.00336
	517.66	0.00795		517.66	0.00335
	518.25	0.00787		518.25	0.00334
	518.84	0.0078		518.84	0.00333
	519.43	0.00771		519.43	0.00328
	520.01	0.00767		520.01	0.00322
	520.6	0.00764		520.6	0.00319
	521.19	0.00762		521.19	0.00312
	521.78	0.0076		521.78	0.00309
	522.36	0.00753		522.36	0.00299
	522.95	0.00753		522.95	0.00292
	523.54	0.00753		523.54	0.00281
	524.13	0.00755		524.13	0.00272
	524.71	0.00753		524.71	0.00262
	525.3	0.00749		525.3	0.00253
	525.89	0.00741		525.89	0.00244
	526.48	0.00739		526.48	0.00233
	527.06	0.0073		527.06	0.00221
	527.65	0.00724		527.65	0.00212
	528.24	0.00717		528.24	0.00203
	528.83	0.00708		528.83	0.0019
	529.41	0.00696		529.41	0.00178
	530	0.00683		530	0.00167
	530.59	0.00674		530.59	0.00154
	531.18	0.00671		531.18	0.00145
	531.76	0.00666		531.76	0.00133
	532.35	0.00663		532.35	0.00123
	532.94	0.00656		532.94	0.00116
	533.52	0.00647		533.52	0.00105
	534.11	0.0064		534.11	0.0009817
	534.7	0.00636		534.7	0.00094053
	535.29	0.00626		535.29	0.0008634
	535.87	0.0062		535.87	0.00078583
	536.46	0.00603		536.46	0.00071994
	537.05	0.00593		537.05	0.00059836
	537.63	0.00586		537.63	0.00051522
	538.22	0.00578		538.22	0.00044444
	538.81	0.00567		538.81	0.00038254
	539.39	0.00553		539.39	0.00030788
	539.98	0.00548		539.98	0.00030923
	540.57	0.00541		540.57	0.00022375
	541.15	0.00536		541.15	0.00019548
	541.74	0.00536		541.74	0.00014894
	542.33	0.00533		542.33	0.00015625
	542.91	0.00532		542.91	0.00013317
	543.5	0.00526		543.5	8.5679e-05
	544.09	0.00524		544.09	7.9365e-05
	544.67	0.00518		544.67	9.2539e-05
	545.26	0.00512		545.26	5.9111e-05
	545.84	0.00515		545.84	9.4419e-05
	546.43	0.00514		546.43	0.0001844
	547.02	0.0051		547.02	0.00021352
	547.6	0.00504		547.6	0.00028515
	548.19	0.00501		548.19	0.00032879
	548.78	0.00496		548.78	0.00036752
	549.36	0.00492		549.36	0.00044815
	549.95	0.00488		549.95	0.00050224
	550.53	0.00492		550.53	0.00060397
	551.12	0.00493		551.12	0.00069099
	551.71	0.00497		551.71	0.00073584
	552.29	0.00501		552.29	0.00085922
	552.88	0.00502		552.88	0.00094326
	553.46	0.00507		553.46	0.00107
	554.05	0.00508		554.05	0.0012
	554.63	0.00507		554.63	0.00135
	555.22	0.00509		555.22	0.00151
	555.81	0.00505		555.81	0.00168
	556.39	0.00506		556.39	0.00185
	556.98	0.00505		556.98	0.00204
	557.56	0.00499		557.56	0.0022
	558.15	0.00498		558.15	0.00239
	558.73	0.00503		558.73	0.00257
	559.32	0.00501		559.32	0.00272
	559.9	0.00498		559.9	0.00292
	560.49	0.00501		560.49	0.00314
	561.08	0.00502		561.08	0.00333
	561.66	0.00507		561.66	0.00352
	562.25	0.00506		562.25	0.00375
	562.83	0.00509		562.83	0.00396
	563.42	0.00517		563.42	0.00417
	564	0.00517		564	0.00435
	564.59	0.00521		564.59	0.00457
	565.17	0.00522		565.17	0.00475
	565.76	0.00524		565.76	0.00493
	566.34	0.00529		566.34	0.0051
	566.93	0.00529		566.93	0.00524
	567.51	0.00528		567.51	0.00544
	568.1	0.00534		568.1	0.00564
	568.68	0.00537		568.68	0.00576
	569.27	0.00542		569.27	0.00594
	569.85	0.00549		569.85	0.00607
	570.44	0.00555		570.44	0.00621
	571.02	0.0056		571.02	0.00633
	571.61	0.0056		571.61	0.00641
	572.19	0.00562		572.19	0.00646
	572.78	0.00561		572.78	0.00651
	573.36	0.00563		573.36	0.00654
	573.94	0.00565		573.94	0.00659
	574.53	0.00566		574.53	0.00661
	575.11	0.00566		575.11	0.00664
	575.7	0.00564		575.7	0.00667
	576.28	0.00561		576.28	0.00667
	576.87	0.00559		576.87	0.00666
	577.45	0.00558		577.45	0.00667
	578.04	0.00557		578.04	0.00663
	578.62	0.00554		578.62	0.00658
	579.2	0.00553		579.2	0.00651
	579.79	0.00552		579.79	0.00645
	580.37	0.00553		580.37	0.00639
	580.96	0.00549		580.96	0.00629
	581.54	0.0055		581.54	0.00621
	582.13	0.0055		582.13	0.00616
	582.71	0.0055		582.71	0.00606
	583.29	0.00549		583.29	0.00596
	583.88	0.00549		583.88	0.00587
	584.46	0.00549		584.46	0.00575
	585.04	0.0055		585.04	0.0056
	585.63	0.00549		585.63	0.00546
	586.21	0.00549		586.21	0.00534
	586.8	0.00545		586.8	0.00522
	587.38	0.00543		587.38	0.00514
	587.96	0.00544		587.96	0.00506
	588.55	0.00542		588.55	0.00494
	589.13	0.00537		589.13	0.00483
	589.71	0.00533		589.71	0.00475
	590.3	0.00528		590.3	0.00465
	590.88	0.00524		590.88	0.00454
	591.47	0.0052		591.47	0.00443
	592.05	0.00513		592.05	0.00434
	592.63	0.00512		592.63	0.00426
	593.22	0.00511		593.22	0.0042
	593.8	0.00508		593.8	0.00417
	594.38	0.00506		594.38	0.00406
	594.97	0.00502		594.97	0.00398
	595.55	0.00496		595.55	0.00387
	596.13	0.0049		596.13	0.00381
	596.72	0.00484		596.72	0.00369
	597.3	0.00482		597.3	0.00362
	597.88	0.0048		597.88	0.00353
	598.46	0.00476		598.46	0.00345
	599.05	0.00471		599.05	0.00339
	599.63	0.00472		599.63	0.00331
	600.21	0.00465		600.21	0.00327
	600.8	0.00458		600.8	0.00323
	601.38	0.00456		601.38	0.00316
	601.96	0.00448		601.96	0.00311
	602.55	0.00447		602.55	0.00304
	603.13	0.00445		603.13	0.00305
	603.71	0.00445		603.71	0.00299
	604.29	0.00448		604.29	0.00296
	604.88	0.00449		604.88	0.00287
	605.46	0.00449		605.46	0.00288
	606.04	0.00446		606.04	0.00284
	606.62	0.00443		606.62	0.00286
	607.21	0.0044		607.21	0.00283
	607.79	0.00436		607.79	0.00273
	608.37	0.00429		608.37	0.00269
	608.95	0.00426		608.95	0.00265
	609.54	0.00426		609.54	0.00263
	610.12	0.00421		610.12	0.00262
	610.7	0.00423		610.7	0.00257
	611.28	0.00415		611.28	0.00251
	611.87	0.00405		611.87	0.00251
	612.45	0.00395		612.45	0.00248
	613.03	0.00389		613.03	0.00248
	613.61	0.00388		613.61	0.00246
	614.19	0.00389		614.19	0.00244
	614.78	0.00393		614.78	0.00242
	615.36	0.00393		615.36	0.00238
	615.94	0.00389		615.94	0.00234
	616.52	0.00391		616.52	0.00239
	617.1	0.00387		617.1	0.00241
	617.69	0.00386		617.69	0.00237
	618.27	0.00385		618.27	0.00235
	618.85	0.00384		618.85	0.00229
	619.43	0.00379		619.43	0.00228
	620.01	0.00378		620.01	0.00231
	620.59	0.00379		620.59	0.00227
	621.18	0.00376		621.18	0.00225
	621.76	0.00373		621.76	0.00217
	622.34	0.00371		622.34	0.00215
	622.92	0.00367		622.92	0.00213
	623.5	0.00361		623.5	0.00207
	624.08	0.00357		624.08	0.00204
	624.67	0.00355		624.67	0.00205
	625.25	0.00346		625.25	0.002
	625.83	0.00339		625.83	0.00194
	626.41	0.00337		626.41	0.00191
	626.99	0.00329		626.99	0.0019
	627.57	0.00328		627.57	0.00189
	628.15	0.00329		628.15	0.00191
	628.73	0.00326		628.73	0.0019
	629.32	0.00325		629.32	0.00192
	629.9	0.00322		629.9	0.00193
	630.48	0.00317		630.48	0.00192
	631.06	0.00316		631.06	0.00194
	631.64	0.00315		631.64	0.00191
	632.22	0.00317		632.22	0.00191
	632.8	0.00318		632.8	0.00191
	633.38	0.00316		633.38	0.00187
	633.96	0.0032		633.96	0.0019
	634.54	0.0032		634.54	0.0019
	635.13	0.00319		635.13	0.00191
	635.71	0.00318		635.71	0.00187
	636.29	0.00318		636.29	0.00192
	636.87	0.00316		636.87	0.00186
	637.45	0.00314		637.45	0.00179
	638.03	0.00308		638.03	0.00172
	638.61	0.00302		638.61	0.0017
	639.19	0.00297		639.19	0.00168
	639.77	0.00294		639.77	0.00163
	640.35	0.0029		640.35	0.00163
	640.93	0.00281		640.93	0.00163
	641.51	0.00273		641.51	0.0016
	642.09	0.00271		642.09	0.00162
	642.67	0.00263		642.67	0.00161
	643.25	0.0026		643.25	0.00165
	643.83	0.00251		643.83	0.00162
	644.41	0.00246		644.41	0.00162
	644.99	0.00239		644.99	0.00157
	645.57	0.00234		645.57	0.00157
	646.15	0.00232		646.15	0.00159
	646.73	0.00233		646.73	0.00162
	647.31	0.00235		647.31	0.00163
	647.89	0.00236		647.89	0.00166
	648.47	0.00233		648.47	0.00164
	649.05	0.00234		649.05	0.00159
	649.63	0.00235		649.63	0.00154
	650.21	0.00233		650.21	0.00154
	650.79	0.00233		650.79	0.00149
	651.37	0.00229		651.37	0.00145
	651.95	0.00223		651.95	0.00138
	652.53	0.00224		652.53	0.00137
	653.11	0.00219		653.11	0.00133
	653.69	0.00216		653.69	0.00133
	654.27	0.00213		654.27	0.00131
	654.85	0.00208		654.85	0.00127
	655.43	0.002		655.43	0.00119
	656.01	0.00193		656.01	0.00117
	656.59	0.00188		656.59	0.00115
	657.17	0.00182		657.17	0.00113
	657.75	0.00175		657.75	0.00114
	658.33	0.00167		658.33	0.00115
	658.91	0.0016		658.91	0.00111
	659.49	0.00148		659.49	0.00107
	660.07	0.00146		660.07	0.00103
	660.65	0.00132		660.65	0.00102
	661.22	0.00125		661.22	0.00095279
	661.8	0.0012		661.8	0.00094095
	662.38	0.00117		662.38	0.00087953
	662.96	0.00111		662.96	0.0008661
	663.54	0.00109		663.54	0.0008532
	664.12	0.00108		664.12	0.00089224
	664.7	0.00106		664.7	0.00081424
	665.28	0.00107		665.28	0.00080388
	665.86	0.00107		665.86	0.00078781
	666.44	0.00106		666.44	0.00073051
	667.01	0.00104		667.01	0.00068373
	667.59	0.00107		667.59	0.00067543
	668.17	0.00109		668.17	0.00068015
	668.75	0.00106		668.75	0.00067527
	669.33	0.00108		669.33	0.00064022
	669.91	0.00106		669.91	0.00064321
	670.49	0.00105		670.49	0.00061338
	671.07	0.00106		671.07	0.0005932
	671.64	0.00103		671.64	0.00054886
	672.22	0.00099579		672.22	0.0005131
	672.8	0.00095252		672.8	0.00043091
	673.38	0.00091786		673.38	0.00043233
	673.96	0.0008482		673.96	0.00037313
	674.54	0.00076776		674.54	0.00033727
	675.11	0.00076426		675.11	0.00031219
	675.69	0.00072512		675.69	0.00029109
	676.27	0.00068399		676.27	0.00025799
	676.85	0.00061741		676.85	0.00022361
	677.43	0.00054698		677.43	0.00019124
	678.01	0.00046517		678.01	0.00016239
	678.58	0.00038742		678.58	0.00014199
	679.16	0.00030157		679.16	0.00010725
	679.74	0.00027288		679.74	4.2824e-05
	680.32	0.00019311		680.32	2.7741e-06
	680.9	0.00012217		680.9	-6.1063e-05
	681.47	7.666e-05		681.47	-4.5412e-05
	682.05	-1.5343e-06		682.05	-5.4991e-05
	682.63	-5.6907e-05		682.63	-8.6244e-05
	683.21	-7.48e-05		683.21	-0.00011123
	683.79	-0.00012784		683.79	-0.0001201
	684.36	-0.00015938		684.36	-0.0001635
	684.94	-0.00021452		684.94	-0.00019702
	685.52	-0.0002524		685.52	-0.00024003
	686.1	-0.00025883		686.1	-0.00026331
	686.67	-0.00028655		686.67	-0.000261
	687.25	-0.00029857		687.25	-0.0002588
	687.83	-0.00034428		687.83	-0.00029047
	688.41	-0.00038168		688.41	-0.00026206
	688.98	-0.00040483		688.98	-0.00027347
	689.56	-0.00040271		689.56	-0.00024671
	690.14	-0.0004296		690.14	-0.00028273
	690.72	-0.00043209		690.72	-0.000333
	691.29	-0.00042501		691.29	-0.00031911
	691.87	-0.00043873		691.87	-0.00033584
	692.45	-0.00047699		692.45	-0.00034425
	693.03	-0.00049604		693.03	-0.00038029
	693.6	-0.00050436		693.6	-0.00039689
	694.18	-0.00051176		694.18	-0.00039214
	694.76	-0.00057824		694.76	-0.00041427
	695.33	-0.00059479		695.33	-0.00047993
	695.91	-0.0006481		695.91	-0.00054263
	696.49	-0.00065474		696.49	-0.00054589
	697.06	-0.00067804		697.06	-0.00061482
	697.64	-0.00068957		697.64	-0.00063374
	698.22	-0.00073591		698.22	-0.00066392
	698.8	-0.00076264		698.8	-0.00068702
	699.37	-0.00083245		699.37	-0.00068435
	699.95	-0.00094541		699.95	-0.0007333
	700.53	-0.00102		700.53	-0.00076397
	701.1	-0.00109		701.1	-0.0007854
	701.68	-0.00115		701.68	-0.00078232
	702.26	-0.00119		702.26	-0.00080522
	702.83	-0.00124		702.83	-0.00083504
	703.41	-0.00127		703.41	-0.00084226
	703.99	-0.00131		703.99	-0.00083212
	704.56	-0.00135		704.56	-0.00080717
	705.14	-0.00139		705.14	-0.00084108
	705.71	-0.00141		705.71	-0.00085515
	706.29	-0.00145		706.29	-0.00087983
	706.87	-0.00146		706.87	-0.00090082
	707.44	-0.00149		707.44	-0.00090978
	708.02	-0.00147		708.02	-0.00095128
	708.6	-0.00149		708.6	-0.00096519
	709.17	-0.0015		709.17	-0.00098638
	709.75	-0.00147		709.75	-0.001
	710.32	-0.00146		710.32	-0.00102
	710.9	-0.00147		710.9	-0.00103
	711.48	-0.0015		711.48	-0.00104
	712.05	-0.0015		712.05	-0.00105
	712.63	-0.00152		712.63	-0.00108
	713.21	-0.00148		713.21	-0.0011
	713.78	-0.00145		713.78	-0.00112
	714.36	-0.00145		714.36	-0.0011
	714.93	-0.00146		714.93	-0.00111
	715.51	-0.00145		715.51	-0.00114
	716.08	-0.00142		716.08	-0.00115
	716.66	-0.00144		716.66	-0.00115
	717.24	-0.00142		717.24	-0.00114
	717.81	-0.00142		717.81	-0.00112
	718.39	-0.00144		718.39	-0.00112
	718.96	-0.00145		718.96	-0.00112
	719.54	-0.00147		719.54	-0.00113
	720.11	-0.00145		720.11	-0.00113
	720.69	-0.00143		720.69	-0.00116
	721.26	-0.00145		721.26	-0.00115
	721.84	-0.00143		721.84	-0.00115
	722.42	-0.00149		722.42	-0.00115
	722.99	-0.00152		722.99	-0.00116
	723.57	-0.0015		723.57	-0.00116
	724.14	-0.00148		724.14	-0.00113
	724.72	-0.00146		724.72	-0.00114
	725.29	-0.00149		725.29	-0.00114
	725.87	-0.00148		725.87	-0.00115
	726.44	-0.00152		726.44	-0.00115
	727.02	-0.00153		727.02	-0.00119
	727.59	-0.00153		727.59	-0.00118
	728.17	-0.00155		728.17	-0.0012
	728.74	-0.00154		728.74	-0.00125
	729.32	-0.00154		729.32	-0.00122
	729.89	-0.00153		729.89	-0.00122
	730.47	-0.00156		730.47	-0.00122
	731.04	-0.00156		731.04	-0.00119
	731.62	-0.00153		731.62	-0.00118
	732.19	-0.00155		732.19	-0.0012
	732.77	-0.00157		732.77	-0.00118
	733.34	-0.00157		733.34	-0.00119
	733.92	-0.00152		733.92	-0.00117
	734.49	-0.00152		734.49	-0.00116
	735.07	-0.00149		735.07	-0.00115
	735.64	-0.0014		735.64	-0.00112
	736.21	-0.00139		736.21	-0.00113
	736.79	-0.00133		736.79	-0.00109
	737.36	-0.0013		737.36	-0.00107
	737.94	-0.00124		737.94	-0.00113
	738.51	-0.00124		738.51	-0.00109
	739.09	-0.00119		739.09	-0.00113
	739.66	-0.00114		739.66	-0.00114
	740.23	-0.00116		740.23	-0.00116
	740.81	-0.00115		740.81	-0.00115
	741.38	-0.00116		741.38	-0.00119
	741.96	-0.00115		741.96	-0.00121
	742.53	-0.00116		742.53	-0.00122
	743.11	-0.00114		743.11	-0.00126
	743.68	-0.00114		743.68	-0.00127
	744.25	-0.00119		744.25	-0.0013
	744.83	-0.00116		744.83	-0.00131
	745.4	-0.00122		745.4	-0.00131
	745.98	-0.0012		745.98	-0.00127
	746.55	-0.00123		746.55	-0.00123
	747.12	-0.00122		747.12	-0.00124
	747.7	-0.00124		747.7	-0.00122
	748.27	-0.00122		748.27	-0.00125
	748.84	-0.00118		748.84	-0.00119
	749.42	-0.00114		749.42	-0.00119
	749.99	-0.00107		749.99	-0.00117
	750.57	-0.00107		750.57	-0.00109
	751.14	-0.00107		751.14	-0.00108
	751.71	-0.00106		751.71	-0.00103
	752.29	-0.00095929		752.29	-0.001
	752.86	-0.00093055		752.86	-0.00092459
	753.43	-0.00096694		753.43	-0.00089338
	754.01	-0.00087824		754.01	-0.00088637
	754.58	-0.00089857		754.58	-0.00092126
	755.15	-0.00086617		755.15	-0.00096018
	755.73	-0.00087298		755.73	-0.00093179
	756.3	-0.0008067		756.3	-0.00090113
	756.87	-0.0007721		756.87	-0.00085223
	757.45	-0.0007		757.45	-0.00083211
	758.02	-0.00069126		758.02	-0.00078659
	758.59	-0.00070347		758.59	-0.00079191
	759.17	-0.00062852		759.17	-0.00081152
	759.74	-0.00059702		759.74	-0.00081208
	760.31	-0.00061794		760.31	-0.00080794
	760.88	-0.00056584		760.88	-0.0007565
	761.46	-0.00057496		761.46	-0.00078938
	762.03	-0.00049577		762.03	-0.00078453
	762.6	-0.00043493		762.6	-0.00080711
	763.18	-0.0003626		763.18	-0.0007855
	763.75	-0.00027262		763.75	-0.00077963
	764.32	-0.00019135		764.32	-0.00077791
	764.89	-0.00010898		764.89	-0.00080585
	765.47	-9.6327e-05		765.47	-0.00084266
	766.04	-8.7477e-05		766.04	-0.00088091
	766.61	-3.04e-05		766.61	-0.00091663
	767.19	6.6926e-06		767.19	-0.00092393
	767.76	1.1458e-06		767.76	-0.00091236
	768.33	-2.2156e-05		768.33	-0.00090504
	768.9	1.0506e-05		768.9	-0.00088606
	769.48	-4.5589e-05		769.48	-0.0009321
	770.05	-3.1654e-05		770.05	-0.00093632
	770.62	-1.2908e-05		770.62	-0.00090833
	771.19	-2.914e-05		771.19	-0.00086725
	771.76	8.9992e-06		771.76	-0.0008111
	772.34	-4.8338e-06		772.34	-0.00077601
	772.91	1.534e-05		772.91	-0.00075317
	773.48	-9.642e-07		773.48	-0.00069676
	774.05	9.4865e-06		774.05	-0.00066911
	774.63	-1.2011e-05		774.63	-0.00063842
	775.2	-3.241e-05		775.2	-0.00059505
	775.77	-5.8327e-06		775.77	-0.00054679
	776.34	3.9962e-05		776.34	-0.00050769
	776.91	0.00011641		776.91	-0.00048606
	777.49	0.00016714		777.49	-0.00046953
	778.06	0.0002522		778.06	-0.00041618
	778.63	0.0003595		778.63	-0.0003831
	779.2	0.00043353		779.2	-0.00040391
	779.77	0.00053454		779.77	-0.00041906
	780.34	0.00061188		780.34	-0.00044803
	780.92	0.00074223		780.92	-0.00045184
	781.49	0.00076231		781.49	-0.00044098
	782.06	0.00085485		782.06	-0.00048722
	782.63	0.00088731		782.63	-0.00047087
	783.2	0.00097733		783.2	-0.00044808
	783.77	0.00099696		783.77	-0.00047489
	784.35	0.00097723		784.35	-0.00049853
	784.92	0.00098665		784.92	-0.00054064
	785.49	0.00098337		785.49	-0.0005121
	786.06	0.0009247		786.06	-0.00051474
	786.63	0.00095041		786.63	-0.00050585
	787.2	0.00094396		787.2	-0.00049056
	787.77	0.00094522		787.77	-0.00043277
	788.35	0.00093012		788.35	-0.0004154
	788.92	0.00095879		788.92	-0.00037369
	789.49	0.00099866		789.49	-0.0004068
	790.06	0.00109		790.06	-0.00039039
	790.63	0.00117		790.63	-0.0003449
	791.2	0.0013		791.2	-0.00032634
	791.77	0.00136		791.77	-0.00037684
	792.34	0.00146		792.34	-0.00042039
	792.91	0.00158		792.91	-0.00044118
	793.49	0.00165		793.49	-0.00044575
	794.06	0.00172		794.06	-0.0004685
	794.63	0.00182		794.63	-0.00044591
	795.2	0.00192		795.2	-0.00044707
	795.77	0.00205		795.77	-0.00045804
	796.34	0.00217		796.34	-0.00045211
	796.91	0.00223		796.91	-0.0004311
	797.48	0.0023		797.48	-0.00042454
	798.05	0.00234		798.05	-0.00040713
	798.62	0.00234		798.62	-0.00039169
	799.19	0.00235		799.19	-0.00038691
	799.76	0.00236		799.76	-0.00037876
	800.33	0.00238		800.33	-0.00034323
	800.9	0.00241		800.9	-0.00031749
	801.47	0.00243		801.47	-0.00029702
	802.05	0.00247		802.05	-0.00026814
	802.62	0.00252		802.62	-0.00024074
	803.19	0.00254		803.19	-0.00023555
	803.76	0.00254		803.76	-0.00020665
	804.33	0.00249		804.33	-0.00015057
	804.9	0.00242		804.9	-0.00012375
	805.47	0.0024		805.47	-0.00011211
	806.04	0.00233		806.04	-0.0001021
	806.61	0.00229		806.61	-0.00010262
	807.18	0.00228		807.18	-0.00010535
	807.75	0.00226		807.75	-8.6374e-05
	808.32	0.00228		808.32	-8.4307e-05
	808.89	0.00232		808.89	-0.00010764
	809.46	0.00235		809.46	-3.7696e-05
	810.03	0.00235		810.03	4.8522e-06
	810.6	0.00237		810.6	1.0918e-05
	811.17	0.00239		811.17	2.1611e-05
	811.74	0.00244		811.74	5.3836e-05
	812.31	0.00245		812.31	6.4674e-05
	812.88	0.00247		812.88	5.9894e-05
	813.45	0.00254		813.45	8.5486e-05
	814.02	0.0026		814.02	0.00012331
	814.58	0.00263		814.58	0.00014865
	815.15	0.00269		815.15	0.00018371
	815.72	0.00273		815.72	0.00018932
	816.29	0.00278		816.29	0.0002081
	816.86	0.00281		816.86	0.00023086
	817.43	0.00283		817.43	0.00027313
	818	0.00279		818	0.00026459
	818.57	0.00283		818.57	0.00029079
	819.14	0.00285		819.14	0.00034014
	819.71	0.0028		819.71	0.00034415
	820.28	0.00277		820.28	0.00034659
	820.85	0.00284		820.85	0.0003812
	821.42	0.00292		821.42	0.00039439
	821.99	0.00299		821.99	0.00043004
	822.56	0.00309		822.56	0.00040829
	823.12	0.00324		823.12	0.00040398
	823.69	0.00337		823.69	0.00042193
	824.26	0.00352		824.26	0.00043584
	824.83	0.00367		824.83	0.00048242
	825.4	0.00381		825.4	0.00044314
	825.97	0.00396		825.97	0.00043393
	826.54	0.00416		826.54	0.00043173
	827.11	0.00434		827.11	0.00042262
	827.68	0.00449		827.68	0.00040793
	828.24	0.00469		828.24	0.00042531
	828.81	0.00482		828.81	0.00041378
	829.38	0.00487		829.38	0.00039757
	829.95	0.00493		829.95	0.00043589
	830.52	0.00495		830.52	0.00042349
	831.09	0.00493		831.09	0.00042258
	831.66	0.00488		831.66	0.00044266
	832.22	0.00485		832.22	0.00042939
	832.79	0.00478		832.79	0.00043913
	833.36	0.00468		833.36	0.00039841
	833.93	0.00462		833.93	0.00044277
	834.5	0.00455		834.5	0.00045877
	835.07	0.00446		835.07	0.00047791
	835.63	0.00429		835.63	0.00048531
	836.2	0.00416		836.2	0.00050356
	836.77	0.004		836.77	0.00052941
	837.34	0.00388		837.34	0.00058078
	837.91	0.0038		837.91	0.00060065
	838.48	0.00371		838.48	0.0005418
	839.04	0.00367		839.04	0.00053802
	839.61	0.00363		839.61	0.00051624
	840.18	0.00356		840.18	0.0004763
	840.75	0.00351		840.75	0.00050454
	841.32	0.00348		841.32	0.00050203
	841.88	0.0034		841.88	0.0004494
	842.45	0.00335		842.45	0.00041467
	843.02	0.00326		843.02	0.00038128
	843.59	0.00323		843.59	0.00034663
	844.15	0.00328		844.15	0.00030984
	844.72	0.00325		844.72	0.00025925
	845.29	0.00331		845.29	0.0002869
	845.86	0.00329		845.86	0.00025769
	846.43	0.00333		846.43	0.0002421
	846.99	0.00335		846.99	0.00031296
	847.56	0.00335		847.56	0.00032188
	848.13	0.00335		848.13	0.00036064
	848.7	0.00337		848.7	0.00037311
	849.26	0.0034		849.26	0.00037397
	849.83	0.00339		849.83	0.0003781
	850.4	0.00345		850.4	0.00036871
	850.96	0.00345		850.96	0.00044135
	851.53	0.00345		851.53	0.00049982
	852.1	0.0034		852.1	0.00057626
	852.67	0.00332		852.67	0.00061972
	853.23	0.00326		853.23	0.00062355
	853.8	0.00322		853.8	0.00063193
	854.37	0.00326		854.37	0.00074898
	854.93	0.00323		854.93	0.00075036
	855.5	0.00315		855.5	0.00082056
	856.07	0.00314		856.07	0.00081083
	856.64	0.00316		856.64	0.00080189
	857.2	0.00326		857.2	0.00075219
	857.77	0.00331		857.77	0.0007992
	858.34	0.00341		858.34	0.00088213
	858.9	0.0035		858.9	0.00105
	859.47	0.00354		859.47	0.00104
	860.04	0.00363		860.04	0.00106
	860.6	0.0037		860.6	0.00105
	861.17	0.00382		861.17	0.00108
	861.74	0.00397		861.74	0.00117
	862.3	0.0041		862.3	0.00126
	862.87	0.0042		862.87	0.00121
	863.44	0.00435		863.44	0.00123
	864	0.00437		864	0.00123
	864.57	0.0044		864.57	0.00128
	865.14	0.00449		865.14	0.00134
	865.7	0.00456		865.7	0.00147
	866.27	0.00463		866.27	0.00147
	866.83	0.00462		866.83	0.00141
	867.4	0.00471		867.4	0.00139
	867.97	0.00484		867.97	0.00141
	868.53	0.00496		868.53	0.00149
	869.1	0.00504		869.1	0.00157
	869.67	0.00514		869.67	0.00163
	870.23	0.00512		870.23	0.00162
	870.8	0.00514		870.8	0.00164
	871.36	0.0052		871.36	0.00171
	871.93	0.00521		871.93	0.00176
	872.5	0.00534		872.5	0.0018
	873.06	0.00545		873.06	0.00183
	873.63	0.00545		873.63	0.00185
	874.19	0.00548		874.19	0.00185
	874.76	0.00552		874.76	0.00186
	875.33	0.0056		875.33	0.00193
	875.89	0.0056		875.89	0.00189
	876.46	0.00562		876.46	0.00193
	877.02	0.0056		877.02	0.00191
	877.59	0.00563		877.59	0.00186
	878.15	0.00563		878.15	0.00188
	878.72	0.00572		878.72	0.00187
	879.28	0.00579		879.28	0.00189
	879.85	0.00583		879.85	0.00186
	880.42	0.00591		880.42	0.00188
	880.98	0.00593		880.98	0.00189
	881.55	0.00598		881.55	0.00192
	882.11	0.00603		882.11	0.00195
	882.68	0.00609		882.68	0.00195
	883.24	0.00616		883.24	0.00198
	883.81	0.00619		883.81	0.00199
	884.37	0.00626		884.37	0.00203
	884.94	0.0063		884.94	0.00205
	885.5	0.00636		885.5	0.00205
	886.07	0.00642		886.07	0.00209
	886.63	0.00647		886.63	0.00211
	887.2	0.00652		887.2	0.00216
	887.76	0.00654		887.76	0.00214
	888.33	0.00653		888.33	0.00218
	888.89	0.00651		888.89	0.00218
	889.46	0.00653		889.46	0.00218
	890.02	0.00652		890.02	0.00219
	890.59	0.00656		890.59	0.0022
	891.15	0.00656		891.15	0.00222
	891.72	0.00656		891.72	0.00224
	892.28	0.00658		892.28	0.00227
	892.85	0.00657		892.85	0.00227
	893.41	0.00659		893.41	0.00226
	893.98	0.00658		893.98	0.00227
	894.54	0.00656		894.54	0.00226
	895.1	0.00653		895.1	0.00223
	895.67	0.0065		895.67	0.00223
	896.23	0.00649		896.23	0.00226
	896.8	0.00653		896.8	0.00229
	897.36	0.00656		897.36	0.00229
	897.93	0.00656		897.93	0.00229
	898.49	0.00656		898.49	0.00228
	899.05	0.00654		899.05	0.00225
	899.62	0.00659		899.62	0.00226
	900.18	0.00658		900.18	0.00227
	900.75	0.00658		900.75	0.00227
	901.31	0.00659		901.31	0.0023
	901.88	0.00661		901.88	0.00231
	902.44	0.00666		902.44	0.00235
	903	0.00668		903	0.00238
	903.57	0.00671		903.57	0.00241
	904.13	0.00671		904.13	0.00244
	904.7	0.00672		904.7	0.00243
	905.26	0.00671		905.26	0.00243
	905.82	0.00671		905.82	0.00244
	906.39	0.00675		906.39	0.00246
	906.95	0.00679		906.95	0.0025
	907.51	0.00681		907.51	0.00252
	908.08	0.00678		908.08	0.00253
	908.64	0.0068		908.64	0.00254
	909.21	0.00682		909.21	0.00256
	909.77	0.00683		909.77	0.00259
	910.33	0.00686		910.33	0.00262
	910.9	0.00685		910.9	0.0026
	911.46	0.0068		911.46	0.00259
	912.02	0.00678		912.02	0.00256
	912.59	0.00679		912.59	0.00257
	913.15	0.00681		913.15	0.00259
	913.71	0.00677		913.71	0.00259
	914.28	0.00674		914.28	0.00262
	914.84	0.00673		914.84	0.00262
	915.4	0.00671		915.4	0.00258
	915.97	0.00669		915.97	0.00257
	916.53	0.0067		916.53	0.00257
	917.09	0.00664		917.09	0.00254
	917.66	0.00658		917.66	0.00252
	918.22	0.00655		918.22	0.00248
	918.78	0.00645		918.78	0.00246
	919.34	0.00642		919.34	0.00247
	919.91	0.00648		919.91	0.00248
	920.47	0.00648		920.47	0.00254
	921.03	0.00646		921.03	0.00253
	921.6	0.00647		921.6	0.00251
	922.16	0.00653		922.16	0.00253
	922.72	0.00656		922.72	0.00257
	923.28	0.0065		923.28	0.00258
	923.85	0.00645		923.85	0.0026
	924.41	0.00643		924.41	0.00262
	924.97	0.00639		924.97	0.00265
	925.53	0.0064		925.53	0.00268
	926.1	0.00637		926.1	0.00269
	926.66	0.00637		926.66	0.00274
	927.22	0.00643		927.22	0.00275
	927.78	0.00644		927.78	0.00275
	928.35	0.00639		928.35	0.00277
	928.91	0.00637		928.91	0.00277
	929.47	0.00639		929.47	0.00279
	930.03	0.00636		930.03	0.0028
	930.6	0.00632		930.6	0.00278
	931.16	0.00626		931.16	0.00274
	931.72	0.00626		931.72	0.00274
	932.28	0.00626		932.28	0.00277
	932.84	0.00627		932.84	0.00278
	933.41	0.00631		933.41	0.00276
	933.97	0.00631		933.97	0.00276
	934.53	0.00633		934.53	0.00274
	935.09	0.00633		935.09	0.00273
	935.65	0.00629		935.65	0.00273
	936.22	0.00628		936.22	0.00276
	936.78	0.00631		936.78	0.00278
	937.34	0.00632		937.34	0.00278
	937.9	0.00629		937.9	0.00279
	938.46	0.00629		938.46	0.00282
	939.03	0.00627		939.03	0.00284
	939.59	0.00628		939.59	0.00285
	940.15	0.0063		940.15	0.00284
	940.71	0.00633		940.71	0.0028
	941.27	0.00634		941.27	0.0028
	941.83	0.00631		941.83	0.0028
	942.39	0.00628		942.39	0.00279
	942.96	0.00627		942.96	0.00278
	943.52	0.00624		943.52	0.00278
	944.08	0.00626		944.08	0.00277
	944.64	0.00627		944.64	0.00274
	945.2	0.00622		945.2	0.00273
	945.76	0.00626		945.76	0.00273
	946.32	0.00625		946.32	0.00272
	946.89	0.0062		946.89	0.00268
	947.45	0.0062		947.45	0.00265
	948.01	0.00618		948.01	0.00264
	948.57	0.00616		948.57	0.00265
	949.13	0.00618		949.13	0.0027
	949.69	0.00617		949.69	0.00272
	950.25	0.00616		950.25	0.00274
	950.81	0.00619		950.81	0.00276
	951.37	0.00618		951.37	0.00279
	951.93	0.00618		951.93	0.00281
	952.5	0.00615		952.5	0.00281
	953.06	0.00612		953.06	0.00281
	953.62	0.00612		953.62	0.00279
	954.18	0.00606		954.18	0.00276
	954.74	0.00604		954.74	0.00277
	955.3	0.00603		955.3	0.00282
	955.86	0.00602		955.86	0.00286
	956.42	0.00599		956.42	0.00283
	956.98	0.00596		956.98	0.00281
	957.54	0.00586		957.54	0.00277
	958.1	0.0058		958.1	0.00275
	958.66	0.00573		958.66	0.0027
	959.22	0.00566		959.22	0.00271
	959.78	0.00558		959.78	0.0027
	960.34	0.00553		960.34	0.00269
	960.9	0.00548		960.9	0.00267
	961.46	0.00545		961.46	0.0027
	962.02	0.00539		962.02	0.00271
	962.58	0.00533		962.58	0.00267
	963.14	0.00529		963.14	0.00266
	963.7	0.00528		963.7	0.00266
	964.26	0.00522		964.26	0.0026
	964.82	0.0052		964.82	0.00258
	965.38	0.00517		965.38	0.00259
	965.94	0.00514		965.94	0.0026
	966.5	0.00514		966.5	0.00262
	967.06	0.00511		967.06	0.00261
	967.62	0.00509		967.62	0.00257
	968.18	0.00512		968.18	0.00257
	968.74	0.00511		968.74	0.00257
	969.3	0.00507		969.3	0.00259
	969.86	0.00507		969.86	0.00255
	970.42	0.00505		970.42	0.00254
	970.98	0.00505		970.98	0.00252
	971.54	0.00504		971.54	0.0025
	972.1	0.00501		972.1	0.00245
	972.66	0.00502		972.66	0.0025
	973.22	0.00502		973.22	0.00253
	973.78	0.00505		973.78	0.00255
	974.34	0.00505		974.34	0.00248
	974.9	0.00499		974.9	0.00243
	975.46	0.00495		975.46	0.00243
	976.02	0.00494		976.02	0.00239
	976.58	0.00488		976.58	0.00237
	977.14	0.00485		977.14	0.00232
	977.7	0.00488		977.7	0.00231
	978.26	0.00479		978.26	0.00231
	978.81	0.00479		978.81	0.00228
	979.37	0.0048		979.37	0.00232
	979.93	0.00479		979.93	0.00234
	980.49	0.0047		980.49	0.00233
	981.05	0.00465		981.05	0.00228
	981.61	0.00457		981.61	0.00226
	982.17	0.00454		982.17	0.00223
	982.73	0.00451		982.73	0.00221
	983.29	0.0045		983.29	0.00223
	983.85	0.0045		983.85	0.00224
	984.4	0.00445		984.4	0.00222
	984.96	0.00443		984.96	0.0022
	985.52	0.00443		985.52	0.00224
	986.08	0.00434		986.08	0.00224
	986.64	0.00436		986.64	0.00223
	987.2	0.0043		987.2	0.00222
	987.76	0.00423		987.76	0.00225
	988.31	0.00418		988.31	0.00223
	988.87	0.0042		988.87	0.00221
	989.43	0.00416		989.43	0.00222
	989.99	0.00418		989.99	0.00219
	990.55	0.00409		990.55	0.00216
	991.11	0.00402		991.11	0.00219
	991.67	0.00395		991.67	0.00217
	992.22	0.00391		992.22	0.00218
	992.78	0.00389		992.78	0.0022
	993.34	0.00385		993.34	0.00214
	993.9	0.00384		993.9	0.00212
	994.46	0.00388		994.46	0.00208
	995.01	0.00386		995.01	0.00209
	995.57	0.00385		995.57	0.00212
	996.13	0.00381		996.13	0.00207
	996.69	0.00379		996.69	0.00201
	997.25	0.00371		997.25	0.00196
	997.8	0.0037		997.8	0.00192
	998.36	0.00365		998.36	0.0019
	998.92	0.00366		998.92	0.00192
	999.48	0.00365		999.48	0.00192
	1000	0.00368		1000	0.00194
	1000.6	0.00364		1000.6	0.00187
	1001.2	0.00366		1001.2	0.00187
	1001.7	0.00358		1001.7	0.00193
	1002.3	0.00353		1002.3	0.0019
	1002.8	0.00346		1002.8	0.0019
	1003.4	0.00342		1003.4	0.00193
	1003.9	0.0034		1003.9	0.00193
	1004.5	0.00338		1004.5	0.00191
	1005.1	0.00331		1005.1	0.00189
	1005.6	0.00327		1005.6	0.00196
	1006.2	0.00327		1006.2	0.00202
	1006.7	0.00327		1006.7	0.00206
	1007.3	0.00329		1007.3	0.0021
	1007.8	0.00333		1007.8	0.00209
	1008.4	0.00332		1008.4	0.00203
	1009	0.00326		1009	0.00204
	1009.5	0.00326		1009.5	0.00208
	1010.1	0.00332		1010.1	0.00203
	1010.6	0.00329		1010.6	0.00206
	1011.2	0.00329		1011.2	0.00202
	1011.7	0.00325		1011.7	0.00195
	1012.3	0.00323		1012.3	0.0019
	1012.9	0.0032		1012.9	0.00188
	1013.4	0.00323		1013.4	0.00191
	1014	0.00328		1014	0.00189
	1014.5	0.00323		1014.5	0.00186
	1015.1	0.00322		1015.1	0.00183
	1015.6	0.0032		1015.6	0.0018
	1016.2	0.00314		1016.2	0.00182
	1016.8	0.00306		1016.8	0.00187
	1017.3	0.00308		1017.3	0.00184
	1017.9	0.00308		1017.9	0.0018
	1018.4	0.00301		1018.4	0.00181
	1019	0.00299		1019	0.00171
	1019.5	0.00297		1019.5	0.00171
	1020.1	0.00299		1020.1	0.00178
	1020.6	0.00302		1020.6	0.00173
	1021.2	0.0031		1021.2	0.00173
	1021.8	0.00305		1021.8	0.00168
	1022.3	0.00296		1022.3	0.00166
	1022.9	0.00294		1022.9	0.00163
	1023.4	0.00286		1023.4	0.00163
	1024	0.00282		1024	0.00163
	1024.5	0.00277		1024.5	0.00154
	1025.1	0.0028		1025.1	0.0015
	1025.7	0.00278		1025.7	0.00147
	1026.2	0.00269		1026.2	0.00145
	1026.8	0.00268		1026.8	0.00148
	1027.3	0.00267		1027.3	0.00156
	1027.9	0.00266		1027.9	0.00159
	1028.4	0.00256		1028.4	0.00156
	1029	0.0025		1029	0.00162
	1029.5	0.00235		1029.5	0.00161
	1030.1	0.00235		1030.1	0.00161
	1030.7	0.00238		1030.7	0.00157
	1031.2	0.00237		1031.2	0.00152
	1031.8	0.00241		1031.8	0.00154
	1032.3	0.00241		1032.3	0.00154
	1032.9	0.0024		1032.9	0.00148
	1033.4	0.00237		1033.4	0.00142
	1034	0.00224		1034	0.0014
	1034.5	0.00224		1034.5	0.00133
	1035.1	0.0023		1035.1	0.00121
	1035.7	0.00224		1035.7	0.00114
	1036.2	0.00224		1036.2	0.00109
	1036.8	0.00219		1036.8	0.00102
	1037.3	0.0021		1037.3	0.00097594
	1037.9	0.00208		1037.9	0.00094338
	1038.4	0.00203		1038.4	0.00098531
	1039	0.00197		1039	0.00096587
	1039.5	0.00188		1039.5	0.00097876
	1040.1	0.00179		1040.1	0.00091381
	1040.7	0.00177		1040.7	0.00089959
	1041.2	0.00169		1041.2	0.00094421
	1041.8	0.00166		1041.8	0.00092252
	1042.3	0.00173		1042.3	0.0009708
	1042.9	0.00177		1042.9	0.00104
	1043.4	0.00174		1043.4	0.00109
	1044	0.00173		1044	0.00104
	1044.5	0.00168		1044.5	0.00108
	1045.1	0.00178		1045.1	0.00114
	1045.7	0.00174		1045.7	0.00111
	1046.2	0.00172		1046.2	0.00115
	1046.8	0.00172		1046.8	0.00104
	1047.3	0.00178		1047.3	0.0011
	1047.9	0.00178		1047.9	0.00108
	1048.4	0.00174		1048.4	0.00102
	1049	0.00166		1049	0.00096464
	1049.5	0.00166		1049.5	0.00083278
	1050.1	0.00157		1050.1	0.00083738
	1050.6	0.00157		1050.6	0.00075227
	1051.2	0.00146		1051.2	0.00076625
	1051.8	0.00132		1051.8	0.00064425
	1052.3	0.00129		1052.3	0.00073351
	1052.9	0.00125		1052.9	0.00071111
	1053.4	0.00107		1053.4	0.00061724
	1054	0.00112		1054	0.00056029
	1054.5	0.00108		1054.5	0.0004407
	1055.1	0.00103		1055.1	0.000368
	1055.6	0.00092211		1055.6	0.00031173
	1056.2	0.0008567		1056.2	0.00028629
	1056.7	0.00091369		1056.7	0.0002443
	1057.3	0.0008498		1057.3	0.00016097
	1057.9	0.0007754		1057.9	0.00022466
	1058.4	0.00075309		1058.4	0.00035118
	1059	0.00071493		1059	0.00039101
	1059.5	0.00071862		1059.5	0.00028548
	1060.1	0.00079299		1060.1	0.000326
	1060.6	0.00070621		1060.6	0.0002885
	1061.2	0.00065886		1061.2	0.0002363
	1061.7	0.00061341		1061.7	0.00017282
	1062.3	0.00060571		1062.3	0.00025468
	1062.8	0.00058878		1062.8	0.00035492
	1063.4	0.0005571		1063.4	0.00045945
	1063.9	0.00052176		1063.9	0.00046519
	1064.5	0.00059334		1064.5	0.0005013
	1065	0.00050417		1065	0.00055464
	1065.6	0.00059334		1065.6	0.00063161
	1066.2	0.00056254		1066.2	0.00060708
	1066.7	0.00065181		1066.7	0.00051455
	1067.3	0.00060253		1067.3	0.00047854
	1067.8	0.00057245		1067.8	0.00053055
	1068.4	0.00056051		1068.4	0.00047719
	1068.9	0.00062339		1068.9	0.00046605
	1069.5	0.00056152		1069.5	0.0003574
	1070	0.00064836		1070	0.00038509
	1070.6	0.00059549		1070.6	0.00031949
	1071.1	0.0006565		1071.1	0.00031002
	1071.7	0.00066907		1071.7	0.00025719
	1072.2	0.00061194		1072.2	0.00024303
	1072.8	0.00054781		1072.8	0.00011196
	1073.3	0.00063903		1073.3	6.699e-05
	1073.9	0.00055783		1073.9	5.512e-05
	1074.5	0.00064206		1074.5	7.9157e-05
	1075	0.00062461		1075	8.9022e-05
	1075.6	0.00066056		1075.6	-1.2076e-05
	1076.1	0.0007276		1076.1	-0.00014493
	1076.7	0.00056641		1076.7	-9.0827e-06
	1077.2	0.00059164		1077.2	-6.2562e-05
	1077.8	0.00065115		1077.8	1.5443e-05
	1078.3	0.00061		1078.3	-3.7257e-05
	1078.9	0.00065204		1078.9	-7.9951e-05
	1079.4	0.00055962		1079.4	-0.00015588
	1080	0.0005758		1080	-0.00010734
	1080.5	0.00062642		1080.5	-9.6445e-05
	1081.1	0.0006526		1081.1	4.6043e-05
	1081.6	0.00049775		1081.6	5.0689e-05
	1082.2	0.00048802		1082.2	-3.1306e-05
	1082.7	0.00042115		1082.7	-3.0584e-05
	1083.3	0.00042559		1083.3	-6.805e-05
	1083.9	0.00030383		1083.9	7.0511e-05
	1084.4	0.00022811		1084.4	0.00017379
	1085	0.00022574		1085	6.1685e-05
	1085.5	0.00018648		1085.5	8.1356e-05
	1086.1	0.00014308		1086.1	0.00011818
	1086.6	6.7641e-05		1086.6	7.1246e-05
	1087.2	4.0433e-05		1087.2	0.0001475
	1087.7	3.967e-05		1087.7	6.5808e-05
	1088.3	4.5734e-05		1088.3	1.2684e-05
	1088.8	3.9381e-05		1088.8	-6.2067e-05
	1089.4	-1.7037e-05		1089.4	-0.00020683
	1089.9	-2.5212e-06		1089.9	-0.00022955
	1090.5	5.2308e-05		1090.5	-0.00025263
	1091	7.5177e-05		1091	-0.00030885
	1091.6	8.4879e-05		1091.6	-0.00032392
	1092.1	0.00014029		1092.1	-0.00031516
	1092.7	0.00016183		1092.7	-0.00031215
	1093.2	0.00015804		1093.2	-0.00024046
	1093.8	0.0001739		1093.8	-0.00023649
	1094.3	0.00016457		1094.3	-0.0003261
	1094.9	0.00018629		1094.9	-0.00022118
	1095.4	0.00023695		1095.4	-0.0002655
	1096	0.00025861		1096	-0.00024613
	1096.5	0.00020624		1096.5	-0.00037713
	1097.1	-0.00114		1097.1	0.00037608
	1097.6	0.00080337		1097.6	0.00036207
	1098.2	-0.0006006		1098.2	-0.00027092
	1098.8	0.00032172		1098.8	0.000457
	1099.3	0.00135		1099.3	-0.00026928
	1099.9	0.0003792		1099.9	-0.00115
	1100.4	-5.7145e-05		1100.4	-0.00234

## Sheet: figure 2d
	x-axis	y-Intensity; 100 fs		x-axis	y-Intensity; 5 ps
figure 2d	449.8	0.0004173		449.8	0.00041218
	450.4	0.00045058		450.4	0.00058082
	450.99	0.00049021		450.99	0.00052774
	451.58	0.00060616		451.58	0.0006736
	452.17	0.00071058		452.17	0.0009397
	452.76	0.0008087		452.76	0.00095746
	453.36	0.0009799		453.36	0.00115
	453.95	0.00106		453.95	0.00128
	454.54	0.00131		454.54	0.00141
	455.13	0.00161		455.13	0.00149
	455.72	0.00171		455.72	0.00157
	456.31	0.00193		456.31	0.00161
	456.91	0.00214		456.91	0.00165
	457.5	0.00232		457.5	0.00181
	458.09	0.00243		458.09	0.00186
	458.68	0.00268		458.68	0.00197
	459.27	0.00287		459.27	0.00207
	459.86	0.00302		459.86	0.00228
	460.46	0.00305		460.46	0.00243
	461.05	0.00319		461.05	0.00232
	461.64	0.00335		461.64	0.00246
	462.23	0.00347		462.23	0.00248
	462.82	0.00374		462.82	0.00248
	463.41	0.00384		463.41	0.00265
	464	0.00393		464	0.00278
	464.6	0.00407		464.6	0.00287
	465.19	0.00421		465.19	0.00298
	465.78	0.00428		465.78	0.00301
	466.37	0.0044		466.37	0.00307
	466.96	0.00454		466.96	0.00316
	467.55	0.00472		467.55	0.00326
	468.14	0.00486		468.14	0.00325
	468.73	0.00503		468.73	0.00335
	469.32	0.00521		469.32	0.00333
	469.92	0.00539		469.92	0.00344
	470.51	0.00544		470.51	0.00345
	471.1	0.00562		471.1	0.00349
	471.69	0.00563		471.69	0.00361
	472.28	0.00575		472.28	0.00367
	472.87	0.00586		472.87	0.00365
	473.46	0.006		473.46	0.00376
	474.05	0.00614		474.05	0.00387
	474.64	0.00626		474.64	0.00401
	475.23	0.00634		475.23	0.00404
	475.82	0.00646		475.82	0.00413
	476.41	0.00663		476.41	0.00418
	477	0.00683		477	0.00429
	477.59	0.00696		477.59	0.00435
	478.18	0.007		478.18	0.00443
	478.77	0.00707		478.77	0.0045
	479.37	0.00713		479.37	0.0046
	479.96	0.00721		479.96	0.00466
	480.55	0.00727		480.55	0.00474
	481.14	0.00726		481.14	0.00476
	481.73	0.0073		481.73	0.00483
	482.32	0.00737		482.32	0.00481
	482.91	0.0074		482.91	0.00485
	483.5	0.00751		483.5	0.00485
	484.09	0.00762		484.09	0.00491
	484.68	0.00777		484.68	0.00492
	485.27	0.00775		485.27	0.00497
	485.86	0.00779		485.86	0.00497
	486.45	0.0078		486.45	0.00494
	487.04	0.00781		487.04	0.00493
	487.63	0.00783		487.63	0.00495
	488.22	0.0079		488.22	0.00497
	488.81	0.00795		488.81	0.00498
	489.4	0.00804		489.4	0.00498
	489.99	0.00814		489.99	0.00498
	490.58	0.00823		490.58	0.00497
	491.16	0.00832		491.16	0.00502
	491.75	0.0084		491.75	0.00501
	492.34	0.00854		492.34	0.00501
	492.93	0.00855		492.93	0.005
	493.52	0.00862		493.52	0.00505
	494.11	0.00864		494.11	0.00507
	494.7	0.00863		494.7	0.00507
	495.29	0.00861		495.29	0.00512
	495.88	0.00861		495.88	0.00517
	496.47	0.00863		496.47	0.00521
	497.06	0.00867		497.06	0.00522
	497.65	0.00872		497.65	0.00527
	498.24	0.00872		498.24	0.00527
	498.83	0.00871		498.83	0.0053
	499.42	0.00882		499.42	0.00533
	500.01	0.00884		500.01	0.00531
	500.59	0.00894		500.59	0.00534
	501.18	0.00897		501.18	0.00536
	501.77	0.00899		501.77	0.00537
	502.36	0.00894		502.36	0.00534
	502.95	0.00892		502.95	0.0053
	503.54	0.00892		503.54	0.00529
	504.13	0.00891		504.13	0.0053
	504.72	0.00893		504.72	0.00534
	505.31	0.00895		505.31	0.00539
	505.89	0.00896		505.89	0.00537
	506.48	0.00899		506.48	0.00536
	507.07	0.00902		507.07	0.00539
	507.66	0.00907		507.66	0.00539
	508.25	0.00912		508.25	0.00539
	508.84	0.00922		508.84	0.00541
	509.43	0.00925		509.43	0.00539
	510.01	0.00924		510.01	0.00538
	510.6	0.00923		510.6	0.0054
	511.19	0.0092		511.19	0.00542
	511.78	0.00922		511.78	0.00546
	512.37	0.00922		512.37	0.00549
	512.96	0.00921		512.96	0.00551
	513.54	0.00919		513.54	0.00546
	514.13	0.00919		514.13	0.00539
	514.72	0.00929		514.72	0.00538
	515.31	0.00939		515.31	0.00541
	515.9	0.0094		515.9	0.00542
	516.49	0.00947		516.49	0.00541
	517.07	0.00952		517.07	0.00542
	517.66	0.00943		517.66	0.0054
	518.25	0.00942		518.25	0.00543
	518.84	0.00935		518.84	0.00545
	519.43	0.00929		519.43	0.00546
	520.01	0.00925		520.01	0.00547
	520.6	0.00922		520.6	0.00549
	521.19	0.00924		521.19	0.00548
	521.78	0.00924		521.78	0.00549
	522.36	0.0092		522.36	0.0055
	522.95	0.00921		522.95	0.00553
	523.54	0.00922		523.54	0.00555
	524.13	0.00922		524.13	0.00552
	524.71	0.00921		524.71	0.00552
	525.3	0.00922		525.3	0.0055
	525.89	0.00924		525.89	0.00549
	526.48	0.00923		526.48	0.00549
	527.06	0.00919		527.06	0.00547
	527.65	0.00917		527.65	0.00548
	528.24	0.00911		528.24	0.00547
	528.83	0.00905		528.83	0.00543
	529.41	0.00895		529.41	0.0054
	530	0.00887		530	0.0054
	530.59	0.0088		530.59	0.00537
	531.18	0.00872		531.18	0.00534
	531.76	0.00867		531.76	0.00534
	532.35	0.00863		532.35	0.00528
	532.94	0.00861		532.94	0.00527
	533.52	0.00858		533.52	0.00522
	534.11	0.00862		534.11	0.00522
	534.7	0.00862		534.7	0.00521
	535.29	0.00861		535.29	0.00523
	535.87	0.00861		535.87	0.00523
	536.46	0.00858		536.46	0.00519
	537.05	0.00853		537.05	0.00516
	537.63	0.00845		537.63	0.00515
	538.22	0.00847		538.22	0.00516
	538.81	0.00838		538.81	0.00511
	539.39	0.00832		539.39	0.00508
	539.98	0.00829		539.98	0.00508
	540.57	0.00825		540.57	0.00505
	541.15	0.00823		541.15	0.00504
	541.74	0.00822		541.74	0.00502
	542.33	0.00822		542.33	0.00502
	542.91	0.00823		542.91	0.00502
	543.5	0.00823		543.5	0.005
	544.09	0.00824		544.09	0.00495
	544.67	0.00824		544.67	0.00493
	545.26	0.0082		545.26	0.00492
	545.84	0.00814		545.84	0.00491
	546.43	0.00804		546.43	0.00485
	547.02	0.00796		547.02	0.00479
	547.6	0.00786		547.6	0.00476
	548.19	0.0078		548.19	0.00473
	548.78	0.00769		548.78	0.00472
	549.36	0.00767		549.36	0.00473
	549.95	0.00762		549.95	0.00472
	550.53	0.00759		550.53	0.00471
	551.12	0.00757		551.12	0.00471
	551.71	0.00749		551.71	0.00465
	552.29	0.00748		552.29	0.00462
	552.88	0.00742		552.88	0.00458
	553.46	0.00743		553.46	0.00456
	554.05	0.00744		554.05	0.00453
	554.63	0.00744		554.63	0.00452
	555.22	0.00745		555.22	0.00454
	555.81	0.00741		555.81	0.00453
	556.39	0.0074		556.39	0.00455
	556.98	0.00735		556.98	0.00451
	557.56	0.00727		557.56	0.00449
	558.15	0.00713		558.15	0.00444
	558.73	0.00708		558.73	0.00443
	559.32	0.00704		559.32	0.00438
	559.9	0.00694		559.9	0.00434
	560.49	0.00688		560.49	0.00431
	561.08	0.00679		561.08	0.00428
	561.66	0.00678		561.66	0.00428
	562.25	0.00672		562.25	0.00424
	562.83	0.00673		562.83	0.00422
	563.42	0.00669		563.42	0.00419
	564	0.00662		564	0.00414
	564.59	0.00661		564.59	0.00414
	565.17	0.00656		565.17	0.0041
	565.76	0.00648		565.76	0.00407
	566.34	0.00642		566.34	0.00405
	566.93	0.00641		566.93	0.004
	567.51	0.00632		567.51	0.00398
	568.1	0.00623		568.1	0.00399
	568.68	0.00622		568.68	0.00397
	569.27	0.00617		569.27	0.00397
	569.85	0.00609		569.85	0.00392
	570.44	0.00604		570.44	0.0039
	571.02	0.006		571.02	0.00387
	571.61	0.00594		571.61	0.00384
	572.19	0.0059		572.19	0.0038
	572.78	0.00591		572.78	0.00376
	573.36	0.00588		573.36	0.0037
	573.94	0.00583		573.94	0.00364
	574.53	0.00582		574.53	0.00362
	575.11	0.00581		575.11	0.00357
	575.7	0.0058		575.7	0.00354
	576.28	0.00577		576.28	0.00346
	576.87	0.00574		576.87	0.00339
	577.45	0.00571		577.45	0.00337
	578.04	0.00565		578.04	0.00336
	578.62	0.00558		578.62	0.00334
	579.2	0.00549		579.2	0.00332
	579.79	0.00545		579.79	0.00331
	580.37	0.00541		580.37	0.0033
	580.96	0.00536		580.96	0.0033
	581.54	0.00531		581.54	0.00328
	582.13	0.00523		582.13	0.00327
	582.71	0.00522		582.71	0.00328
	583.29	0.00518		583.29	0.00324
	583.88	0.00512		583.88	0.00321
	584.46	0.00508		584.46	0.00321
	585.04	0.00511		585.04	0.00323
	585.63	0.00507		585.63	0.00324
	586.21	0.00504		586.21	0.00324
	586.8	0.00499		586.8	0.00321
	587.38	0.00496		587.38	0.00319
	587.96	0.00492		587.96	0.00315
	588.55	0.00488		588.55	0.00312
	589.13	0.00484		589.13	0.00307
	589.71	0.00477		589.71	0.00305
	590.3	0.00472		590.3	0.00304
	590.88	0.00472		590.88	0.00303
	591.47	0.00465		591.47	0.00302
	592.05	0.00461		592.05	0.00301
	592.63	0.00458		592.63	0.00303
	593.22	0.00451		593.22	0.00301
	593.8	0.00442		593.8	0.00295
	594.38	0.00435		594.38	0.0029
	594.97	0.00432		594.97	0.00286
	595.55	0.0043		595.55	0.00285
	596.13	0.00427		596.13	0.00283
	596.72	0.00422		596.72	0.00281
	597.3	0.00423		597.3	0.00278
	597.88	0.00421		597.88	0.00279
	598.46	0.00421		598.46	0.00276
	599.05	0.00418		599.05	0.00275
	599.63	0.00415		599.63	0.00275
	600.21	0.00414		600.21	0.00273
	600.8	0.0041		600.8	0.00273
	601.38	0.00405		601.38	0.0027
	601.96	0.00404		601.96	0.00273
	602.55	0.00405		602.55	0.00277
	603.13	0.00403		603.13	0.00278
	603.71	0.00402		603.71	0.00273
	604.29	0.00403		604.29	0.00274
	604.88	0.00401		604.88	0.00273
	605.46	0.00399		605.46	0.00273
	606.04	0.00403		606.04	0.00273
	606.62	0.00403		606.62	0.00274
	607.21	0.00399		607.21	0.00273
	607.79	0.00399		607.79	0.00272
	608.37	0.00399		608.37	0.0027
	608.95	0.00395		608.95	0.00272
	609.54	0.00394		609.54	0.00268
	610.12	0.00393		610.12	0.00268
	610.7	0.00393		610.7	0.00259
	611.28	0.0039		611.28	0.00252
	611.87	0.00384		611.87	0.00253
	612.45	0.00382		612.45	0.00251
	613.03	0.00374		613.03	0.00244
	613.61	0.00372		613.61	0.00243
	614.19	0.0037		614.19	0.0024
	614.78	0.00363		614.78	0.00241
	615.36	0.00358		615.36	0.00236
	615.94	0.00361		615.94	0.00238
	616.52	0.00361		616.52	0.00237
	617.1	0.00356		617.1	0.00235
	617.69	0.00354		617.69	0.00229
	618.27	0.00352		618.27	0.00229
	618.85	0.0035		618.85	0.00228
	619.43	0.00351		619.43	0.0023
	620.01	0.00354		620.01	0.00232
	620.59	0.00351		620.59	0.00231
	621.18	0.00351		621.18	0.00228
	621.76	0.00353		621.76	0.00232
	622.34	0.00353		622.34	0.00231
	622.92	0.00351		622.92	0.00227
	623.5	0.00342		623.5	0.00221
	624.08	0.00343		624.08	0.00221
	624.67	0.00339		624.67	0.00215
	625.25	0.00338		625.25	0.00213
	625.83	0.00337		625.83	0.00213
	626.41	0.0033		626.41	0.0021
	626.99	0.00328		626.99	0.00206
	627.57	0.00318		627.57	0.00203
	628.15	0.0031		628.15	0.00199
	628.73	0.00306		628.73	0.00198
	629.32	0.00306		629.32	0.00196
	629.9	0.003		629.9	0.00192
	630.48	0.00297		630.48	0.00188
	631.06	0.00292		631.06	0.00187
	631.64	0.00292		631.64	0.00186
	632.22	0.00299		632.22	0.00188
	632.8	0.003		632.8	0.00185
	633.38	0.00294		633.38	0.00189
	633.96	0.0029		633.96	0.00184
	634.54	0.00288		634.54	0.0018
	635.13	0.00287		635.13	0.00183
	635.71	0.00287		635.71	0.0019
	636.29	0.00286		636.29	0.00191
	636.87	0.00282		636.87	0.00191
	637.45	0.0028		637.45	0.00185
	638.03	0.00276		638.03	0.00185
	638.61	0.00272		638.61	0.00188
	639.19	0.0027		639.19	0.00187
	639.77	0.00268		639.77	0.00188
	640.35	0.00263		640.35	0.00191
	640.93	0.00259		640.93	0.00189
	641.51	0.00254		641.51	0.00188
	642.09	0.00254		642.09	0.00188
	642.67	0.00248		642.67	0.00188
	643.25	0.00245		643.25	0.00188
	643.83	0.00239		643.83	0.00184
	644.41	0.00232		644.41	0.00176
	644.99	0.0023		644.99	0.00168
	645.57	0.00228		645.57	0.00168
	646.15	0.00227		646.15	0.00174
	646.73	0.00227		646.73	0.00171
	647.31	0.00227		647.31	0.00167
	647.89	0.00222		647.89	0.00161
	648.47	0.0022		648.47	0.00157
	649.05	0.00219		649.05	0.00153
	649.63	0.00219		649.63	0.00151
	650.21	0.00218		650.21	0.00146
	650.79	0.00214		650.79	0.00142
	651.37	0.00212		651.37	0.00139
	651.95	0.00214		651.95	0.00136
	652.53	0.00218		652.53	0.00132
	653.11	0.00216		653.11	0.00131
	653.69	0.00217		653.69	0.0013
	654.27	0.00215		654.27	0.00124
	654.85	0.00212		654.85	0.0012
	655.43	0.00209		655.43	0.00118
	656.01	0.0021		656.01	0.00123
	656.59	0.00204		656.59	0.0012
	657.17	0.00198		657.17	0.00118
	657.75	0.00196		657.75	0.00114
	658.33	0.00188		658.33	0.00111
	658.91	0.00183		658.91	0.0011
	659.49	0.0018		659.49	0.00108
	660.07	0.00173		660.07	0.00109
	660.65	0.00164		660.65	0.00106
	661.22	0.00158		661.22	0.00106
	661.8	0.00149		661.8	0.00107
	662.38	0.00142		662.38	0.00106
	662.96	0.00135		662.96	0.00105
	663.54	0.00127		663.54	0.00101
	664.12	0.00127		664.12	0.0009966
	664.7	0.00119		664.7	0.00095142
	665.28	0.00117		665.28	0.00094728
	665.86	0.00116		665.86	0.00092474
	666.44	0.00108		666.44	0.00089609
	667.01	0.00106		667.01	0.0008682
	667.59	0.00106		667.59	0.00079226
	668.17	0.00102		668.17	0.00077227
	668.75	0.000999		668.75	0.00073793
	669.33	0.00101		669.33	0.00070843
	669.91	0.0009682		669.91	0.0006787
	670.49	0.0009559		670.49	0.00066408
	671.07	0.0009548		671.07	0.00064124
	671.64	0.0009535		671.64	0.00061043
	672.22	0.0009417		672.22	0.00056616
	672.8	0.0008477		672.8	0.00050335
	673.38	0.000835		673.38	0.00046607
	673.96	0.0008075		673.96	0.00044001
	674.54	0.00079174		674.54	0.00040274
	675.11	0.00076208		675.11	0.00036384
	675.69	0.00078332		675.69	0.00032441
	676.27	0.00076402		676.27	0.00029667
	676.85	0.00075307		676.85	0.00026816
	677.43	0.00071709		677.43	0.00024889
	678.01	0.0006569		678.01	0.00023026
	678.58	0.00060124		678.58	0.00017958
	679.16	0.00055364		679.16	0.00012053
	679.74	0.00044566		679.74	8.1062e-05
	680.32	0.00038871		680.32	8.1587e-05
	680.9	0.0003585		680.9	4.2388e-05
	681.47	0.0003253		681.47	2.3045e-05
	682.05	0.00022953		682.05	-2.0844e-05
	682.63	0.00016894		682.63	-7.3969e-05
	683.21	6.541e-05		683.21	-0.00012594
	683.79	-8.16e-06		683.79	-0.00013744
	684.36	-0.000116961		684.36	-0.0001577
	684.94	-0.000182588		684.94	-0.0001734
	685.52	-0.000258596		685.52	-0.00020039
	686.1	-0.000297414		686.1	-0.00028331
	686.67	-0.00033815		686.67	-0.00034283
	687.25	-0.00036922		687.25	-0.000361
	687.83	-0.00040569		687.83	-0.00039602
	688.41	-0.00039586		688.41	-0.00041629
	688.98	-0.00043686		688.98	-0.00048526
	689.56	-0.00045146		689.56	-0.00048117
	690.14	-0.00046243		690.14	-0.00050811
	690.72	-0.00046245		690.72	-0.00053308
	691.29	-0.00049428		691.29	-0.00054831
	691.87	-0.00050019		691.87	-0.00058162
	692.45	-0.00051291		692.45	-0.00062731
	693.03	-0.0005095		693.03	-0.00066262
	693.6	-0.00051155		693.6	-0.00068016
	694.18	-0.00050351		694.18	-0.00071674
	694.76	-0.00048811		694.76	-0.00070176
	695.33	-0.00048008		695.33	-0.00069517
	695.91	-0.0004739		695.91	-0.00072009
	696.49	-0.00047815		696.49	-0.00072628
	697.06	-0.00049772		697.06	-0.00077658
	697.64	-0.00052303		697.64	-0.00076814
	698.22	-0.00056608		698.22	-0.00080435
	698.8	-0.0005688		698.8	-0.00084669
	699.37	-0.00058691		699.37	-0.00087219
	699.95	-0.00060094		699.95	-0.00089625
	700.53	-0.00058325		700.53	-0.0008966
	701.1	-0.0005737		701.1	-0.00092478

## Sheet: figure 2 e
	x-axis	y-Intensity, 100 fs		x-axis	y-Intensity, 5 ps
figure 2 e	449.8	0.0001898		449.21	0.00029632
	450.4	0.00027372		449.8	0.00029068
	450.99	0.00030999		450.4	0.00023637
	451.58	0.00024144		450.99	0.00037357
	452.17	0.00034552		451.58	0.00025402
	452.76	0.0003533		452.17	0.0001591
	453.36	0.0003157		452.76	0.00018534
	453.95	0.0003026		453.36	8.68e-05
	454.54	0.000188		453.95	-1.26e-05
	455.13	2.23e-05		454.54	-9.8e-05
	455.72	4.29e-05		455.13	-2.05e-05
	456.31	-1.34e-05		455.72	-8.66e-05
	456.91	4.76e-05		456.31	-6.14e-05
	457.5	0.0001022		456.91	-8.47e-05
	458.09	0.0001112		457.5	-0.0001443
	458.68	9.09e-05		458.09	-6.17e-05
	459.27	8.1e-05		458.68	-5.36e-05
	459.86	1.03e-05		459.27	1e-07
	460.46	0.0001012		459.86	-0.0001958
	461.05	6.52e-05		460.46	-0.0002567
	461.64	3.97e-05		461.05	-0.0001048
	462.23	0.0001576		461.64	-0.0001549
	462.82	0.0001237		462.23	-0.0001103
	463.41	0.0002236		462.82	2.31e-05
	464	0.0003093		463.41	-3.09e-05
	464.6	0.0002615		464	-0.0001311
	465.19	0.0001948		464.6	-0.0001983
	465.78	0.0001994		465.19	-0.0002036
	466.37	0.0001258		465.78	-0.0002077
	466.96	0.0001342		466.37	-0.0002186
	467.55	9.83e-05		466.96	-0.0002444
	468.14	0.0001539		467.55	-0.0003255
	468.73	0.000147		468.14	-0.0002898
	469.32	0.0001891		468.73	-0.0003065
	469.92	0.0001845		469.32	-0.0002353
	470.51	0.0003702		469.92	-0.0002825
	471.1	0.0003524		470.51	-0.0002455
	471.69	0.0004452		471.1	-0.0002366
	472.28	0.0004078		471.69	-0.0003202
	472.87	0.0003672		472.28	-0.000351
	473.46	0.0003523		472.87	-0.0001958
	474.05	0.0003082		473.46	-0.0002453
	474.64	0.0003084		474.05	-0.0003425
	475.23	0.0003317		474.64	-0.000445
	475.82	0.0003461		475.23	-0.0003886
	476.41	0.0002809		475.82	-0.0004394
	477	0.0001836		476.41	-0.0004098
	477.59	0.0002182		477	-0.0004466
	478.18	0.00023		477.59	-0.0004789
	478.77	0.0003545		478.18	-0.0005677
	479.37	0.0004055		478.77	-0.0005374
	479.96	0.0003289		479.37	-0.0006143
	480.55	0.0003422		479.96	-0.000637
	481.14	0.0004148		480.55	-0.0006383
	481.73	0.0004678		481.14	-0.0006444
	482.32	0.0004674		481.73	-0.0006822
	482.91	0.0004661		482.32	-0.0006305
	483.5	0.0004707		482.91	-0.0005966
	484.09	0.0004563		483.5	-0.0005328
	484.68	0.0003648		484.09	-0.0006073
	485.27	0.0004241		484.68	-0.0005944
	485.86	0.0003727		485.27	-0.0006454
	486.45	0.0003707		485.86	-0.0007149
	487.04	0.0002623		486.45	-0.0007143
	487.63	0.0002156		487.04	-0.0006436
	488.22	0.0001366		487.63	-0.0007362
	488.81	0.0001005		488.22	-0.000795
	489.4	5.62e-05		488.81	-0.0008283
	489.99	-2.13e-05		489.4	-0.0008641
	490.58	-8.82e-05		489.99	-0.0008848
	491.16	-0.0001077		490.58	-0.0009589
	491.75	-0.0001786		491.16	-0.00101
	492.34	-0.0002436		491.75	-0.00106
	492.93	-0.000235		492.34	-0.00113
	493.52	-0.0002634		492.93	-0.00114
	494.11	-0.0002282		493.52	-0.00125
	494.7	-0.0001414		494.11	-0.00132
	495.29	-0.0001277		494.7	-0.00126
	495.88	-0.0001083		495.29	-0.00133
	496.47	-0.0001467		495.88	-0.0014
	497.06	-0.0002239		496.47	-0.00142
	497.65	-0.000258		497.06	-0.00142
	498.24	-0.0002828		497.65	-0.00151
	498.83	-0.0002613		498.24	-0.00154
	499.42	-0.0003967		498.83	-0.00164
	500.01	-0.0005027		499.42	-0.00171
	500.59	-0.0006246		500.01	-0.00172
	501.18	-0.0007196		500.59	-0.00173
	501.77	-0.0007865		501.18	-0.00177
	502.36	-0.0007689		501.77	-0.00175
	502.95	-0.0008282		502.36	-0.00175
	503.54	-0.0008959		502.95	-0.00172
	504.13	-0.0009397		503.54	-0.00176
	504.72	-0.0009879		504.13	-0.00179
	505.31	-0.0009533		504.72	-0.00187
	505.89	-0.0009481		505.31	-0.00195
	506.48	-0.0009428		505.89	-0.00198
	507.07	-0.0009162		506.48	-0.00194
	507.66	-0.0009695		507.07	-0.00201
	508.25	-0.0009554		507.66	-0.00199
	508.84	-0.00108		508.25	-0.00199
	509.43	-0.0012		508.84	-0.00201
	510.01	-0.00132		509.43	-0.00201
	510.6	-0.00142		510.01	-0.00201
	511.19	-0.0014		510.6	-0.00204
	511.78	-0.00149		511.19	-0.00203
	512.37	-0.00154		511.78	-0.00206
	512.96	-0.00154		512.37	-0.0021
	513.54	-0.00149		512.96	-0.00212
	514.13	-0.00147		513.54	-0.00206
	514.72	-0.0016		514.13	-0.00195
	515.31	-0.00174		514.72	-0.00193
	515.9	-0.00175		515.31	-0.00199
	516.49	-0.0019		515.9	-0.00199
	517.07	-0.00202		516.49	-0.00201
	517.66	-0.00197		517.07	-0.00205
	518.25	-0.00205		517.66	-0.00204
	518.84	-0.00205		518.25	-0.00209
	519.43	-0.00208		518.84	-0.00212
	520.01	-0.00208		519.43	-0.00219
	520.6	-0.00208		520.01	-0.00225
	521.19	-0.00212		520.6	-0.00229
	521.78	-0.00214		521.19	-0.00236
	522.36	-0.00217		521.78	-0.0024
	522.95	-0.00218		522.36	-0.0025
	523.54	-0.00218		522.95	-0.00261
	524.13	-0.00217		523.54	-0.00273
	524.71	-0.00218		524.13	-0.00281
	525.3	-0.00223		524.71	-0.0029
	525.89	-0.00233		525.3	-0.00296
	526.48	-0.00235		525.89	-0.00305
	527.06	-0.00239		526.48	-0.00316
	527.65	-0.00244		527.06	-0.00326
	528.24	-0.00245		527.65	-0.00336
	528.83	-0.00247		528.24	-0.00344
	529.41	-0.00248		528.83	-0.00353
	530	-0.00254		529.41	-0.00362
	530.59	-0.00256		530	-0.00373
	531.18	-0.00251		530.59	-0.00384
	531.76	-0.0025		531.18	-0.0039
	532.35	-0.0025		531.76	-0.00401
	532.94	-0.00255		532.35	-0.00405
	533.52	-0.00261		532.94	-0.00411
	534.11	-0.00272		533.52	-0.00417
	534.7	-0.00276		534.11	-0.00424
	535.29	-0.00285		534.7	-0.00427
	535.87	-0.00291		535.29	-0.00436
	536.46	-0.00304		535.87	-0.00445
	537.05	-0.0031		536.46	-0.00447
	537.63	-0.00309		537.05	-0.00456
	538.22	-0.00319		537.63	-0.00464
	538.81	-0.00321		538.22	-0.00471
	539.39	-0.00329		538.81	-0.00472
	539.98	-0.00331		539.39	-0.00477
	540.57	-0.00334		539.98	-0.00478
	541.15	-0.00336		540.57	-0.00482
	541.74	-0.00336		541.15	-0.00484
	542.33	-0.00339		541.74	-0.00488
	542.91	-0.00342		542.33	-0.00486
	543.5	-0.00347		542.91	-0.00489
	544.09	-0.0035		543.5	-0.00491
	544.67	-0.00356		544.09	-0.00487
	545.26	-0.00357		544.67	-0.00484
	545.84	-0.00349		545.26	-0.00486
	546.43	-0.0034		545.84	-0.00482
	547.02	-0.00336		546.43	-0.00467
	547.6	-0.00332		547.02	-0.00458
	548.19	-0.00329		547.6	-0.00448
	548.78	-0.00323		548.19	-0.00441
	549.36	-0.00325		548.78	-0.00436
	549.95	-0.00325		549.36	-0.00429
	550.53	-0.00316		549.95	-0.00422
	551.12	-0.00314		550.53	-0.0041
	551.71	-0.00302		551.12	-0.00402
	552.29	-0.00297		551.71	-0.00391
	552.88	-0.0029		552.29	-0.00376
	553.46	-0.00286		552.88	-0.00364
	554.05	-0.00286		553.46	-0.00349
	554.63	-0.00286		554.05	-0.00334
	555.22	-0.00287		554.63	-0.00317
	555.81	-0.00286		555.22	-0.00303
	556.39	-0.00284		555.81	-0.00285
	556.98	-0.0028		556.39	-0.0027
	557.56	-0.00278		556.98	-0.00248
	558.15	-0.00265		557.56	-0.00229
	558.73	-0.00255		558.15	-0.00205
	559.32	-0.00253		558.73	-0.00186
	559.9	-0.00246		559.32	-0.00165
	560.49	-0.00237		559.9	-0.00142
	561.08	-0.00227		560.49	-0.00116
	561.66	-0.00221		561.08	-0.0009545
	562.25	-0.00216		561.66	-0.00076
	562.83	-0.00213		562.25	-0.0004897
	563.42	-0.00202		562.83	-0.0002555
	564	-0.00195		563.42	-1.51e-05
	564.59	-0.0019		564	0.0002118
	565.17	-0.00184		564.59	0.000431
	565.76	-0.00174		565.17	0.0006464
	566.34	-0.00164		565.76	0.0008617
	566.93	-0.00162		566.34	0.00105
	567.51	-0.00154		566.93	0.00124
	568.1	-0.0014		567.51	0.00146
	568.68	-0.00135		568.1	0.00165
	569.27	-0.00125		568.68	0.00178
	569.85	-0.0011		569.27	0.00197
	570.44	-0.0009877		569.85	0.00215
	571.02	-0.0009058		570.44	0.00231
	571.61	-0.0008354		571.02	0.00246
	572.19	-0.0007787		571.61	0.00257
	572.78	-0.0007959		572.19	0.00266
	573.36	-0.0007537		572.78	0.00276
	573.94	-0.0006756		573.36	0.00284
	574.53	-0.0006656		573.94	0.00295
	575.11	-0.0006523		574.53	0.00299
	575.7	-0.0006608		575.11	0.00307
	576.28	-0.0006636		575.7	0.00313
	576.87	-0.0006448		576.28	0.00321
	577.45	-0.0006332		576.87	0.00327
	578.04	-0.0005796		577.45	0.0033
	578.62	-0.0005332		578.04	0.00327
	579.2	-0.0004645		578.62	0.00324
	579.79	-0.0004279		579.2	0.00319
	580.37	-0.0003855		579.79	0.00314
	580.96	-0.000374		580.37	0.00308
	581.54	-0.000316		580.96	0.00299
	582.13	-0.000231		581.54	0.00293
	582.71	-0.0002245		582.13	0.00289
	583.29	-0.0001858		582.71	0.00279
	583.88	-0.0001344		583.29	0.00272
	584.46	-9.26e-05		583.88	0.00267
	585.04	-0.00011		584.46	0.00253
	585.63	-8.18e-05		585.04	0.00237
	586.21	-5.57e-05		585.63	0.00223
	586.8	-3.54e-05		586.21	0.0021
	587.38	-2.7e-05		586.8	0.002
	587.96	2.26e-05		587.38	0.00195
	588.55	4.12e-05		587.96	0.00191
	589.13	2.39e-05		588.55	0.00182
	589.71	6e-05		589.13	0.00176
	590.3	6.19e-05		589.71	0.00171
	590.88	2.34e-05		590.3	0.00161
	591.47	4.83e-05		590.88	0.00151
	592.05	1.62e-05		591.47	0.00142
	592.63	3.76e-05		592.05	0.00133
	593.22	0.0001031		592.63	0.00122
	593.8	0.0001696		593.22	0.00119
	594.38	0.0002098		593.8	0.00122
	594.97	0.0001992		594.38	0.00116
	595.55	0.0001616		594.97	0.00112
	596.13	0.0001319		595.55	0.00102
	596.72	0.0001208		596.13	0.0009833
	597.3	8.79e-05		596.72	0.0008752
	597.88	8.29e-05		597.3	0.000842
	598.46	4.41e-05		597.88	0.0007401
	599.05	3.65e-05		598.46	0.0006933
	599.63	7.78e-05		599.05	0.0006352
	600.21	1.01e-05		599.63	0.0005621
	600.8	-1.81e-05		600.21	0.0005481
	601.38	9.7e-06		600.8	0.000504
	601.96	-5.98e-05		601.38	0.0004566
	602.55	-7.81e-05		601.96	0.0003775
	603.13	-7.69e-05		602.55	0.0002729
	603.71	-6.83e-05		603.13	0.000279
	604.29	-5.28e-05		603.71	0.0002573
	604.88	-1.34e-05		604.29	0.0002227
	605.46	4.2e-06		604.88	0.00014
	606.04	-7.27e-05		605.46	0.0001496
	606.62	-9.98e-05		606.04	0.0001034
	607.21	-8.91e-05		606.62	0.0001118
	607.79	-0.0001332		607.21	0.0001064
	608.37	-0.0002033		607.79	1.26e-05
	608.95	-0.000196		608.37	-1.34e-05
	609.54	-0.0001753		608.95	-6.48e-05
	610.12	-0.0002203		609.54	-5.56e-05
	610.7	-0.0002087		610.12	-6.81e-05
	611.28	-0.0002499		610.7	-2.45e-05
	611.87	-0.0002923		611.28	-1.51e-05
	612.45	-0.0003695		611.87	-1.98e-05
	613.03	-0.000346		612.45	-3e-05
	613.61	-0.0003418		613.03	3.77e-05
	614.19	-0.0003105		613.61	2.36e-05
	614.78	-0.0002001		614.19	3.27e-05
	615.36	-0.0001497		614.78	1.14e-05
	615.94	-0.0002208		615.36	1.41e-05
	616.52	-0.0002041		615.94	-3.77e-05
	617.1	-0.0001868		616.52	1.64e-05
	617.69	-0.0001795		617.1	5.73e-05
	618.27	-0.0001705		617.69	8.65e-05
	618.85	-0.0001582		618.27	5.96e-05
	619.43	-0.00022		618.85	1.41e-05
	620.01	-0.0002508		619.43	-1.62e-05
	620.59	-0.0002141		620.01	-1.03e-05
	621.18	-0.0002467		620.59	-4.12e-05
	621.76	-0.000293		621.18	-3.48e-05
	622.34	-0.0003197		621.76	-0.0001492
	622.92	-0.0003393		622.34	-0.0001544
	623.5	-0.0003077		622.92	-0.0001364
	624.08	-0.0003535		623.5	-0.0001375
	624.67	-0.0003431		624.08	-0.0001633
	625.25	-0.0004227		624.67	-0.0001025
	625.83	-0.0004763		625.25	-0.000138
	626.41	-0.0004335		625.83	-0.0001874
	626.99	-0.0004864		626.41	-0.0001897
	627.57	-0.0004012		626.99	-0.0001606
	628.15	-0.0003067		627.57	-0.0001413
	628.73	-0.0003023		628.15	-7.86e-05
	629.32	-0.0003113		628.73	-7.45e-05
	629.9	-0.0002748		629.32	-3.14e-05
	630.48	-0.0002942		629.9	5.6e-06
	631.06	-0.0002626		630.48	3.76e-05
	631.64	-0.000272		631.06	6.84e-05
	632.22	-0.000318		631.64	5.49e-05
	632.8	-0.0003218		632.22	3.59e-05
	633.38	-0.0002861		632.8	6.07e-05
	633.96	-0.000195		633.38	-2.33e-05
	634.54	-0.0001837		633.96	6.16e-05
	635.13	-0.0001818		634.54	0.0001
	635.71	-0.0001943		635.13	7.86e-05
	636.29	-0.0001809		635.71	-3.25e-05
	636.87	-0.0001658		636.29	7.2e-06
	637.45	-0.0001634		636.87	-4.57e-05
	638.03	-0.0001853		637.45	-5.4e-05
	638.61	-0.0001988		638.03	-0.0001369
	639.19	-0.0002267		638.61	-0.0001777
	639.77	-0.0002416		639.19	-0.0001906
	640.35	-0.0002288		639.77	-0.0002459
	640.93	-0.0002748		640.35	-0.0002802
	641.51	-0.0003117		640.93	-0.0002561
	642.09	-0.0003271		641.51	-0.0002804
	642.67	-0.0003531		642.09	-0.0002555
	643.25	-0.0003562		642.67	-0.0002698
	643.83	-0.000381		643.25	-0.0002343
	644.41	-0.0003625		643.83	-0.0002165
	644.99	-0.0004093		644.41	-0.0001328
	645.57	-0.000436		644.99	-0.0001143
	646.15	-0.0004413		645.57	-0.0001094
	646.73	-0.0004317		646.15	-0.0001491
	647.31	-0.0004151		646.73	-8.74e-05
	647.89	-0.0003618		647.31	-3.5e-05
	648.47	-0.0003669		647.89	4.14e-05
	649.05	-0.0003539		648.47	6.97e-05
	649.63	-0.0003394		649.05	6.4e-05
	650.21	-0.0003427		649.63	3.06e-05
	650.79	-0.0003133		650.21	7.8e-05
	651.37	-0.0003352		650.79	7.66e-05
	651.95	-0.0004027		651.37	6.61e-05
	652.53	-0.0004387		651.95	2.43e-05
	653.11	-0.000466		652.53	4.84e-05
	653.69	-0.000509		653.11	2.31e-05
	654.27	-0.0005109		653.69	2.99e-05
	654.85	-0.0005443		654.27	7.47e-05
	655.43	-0.0005882		654.85	6.82e-05
	656.01	-0.0006634		655.43	9.5e-06
	656.59	-0.0006631		656.01	-5.71e-05
	657.17	-0.000658		656.59	-5.62e-05
	657.75	-0.0007031		657.17	-4.46e-05
	658.33	-0.0007152		657.75	-3e-06
	658.91	-0.0007358		658.33	4.98e-05
	659.49	-0.0008154		658.91	3.3e-06
	660.07	-0.0007739		659.49	-2.2e-06
	660.65	-0.0008264		660.07	-6.1e-05
	661.22	-0.0008263		660.65	-4.39e-05
	661.8	-0.0007938		661.22	-0.00010951
	662.38	-0.0007531		661.8	-0.00012875
	662.96	-0.0007394		662.38	-0.00017857
	663.54	-0.0006855		662.96	-0.0001889
	664.12	-0.000696		663.54	-0.0001545
	664.7	-0.0006272		664.12	-0.00010436
	665.28	-0.000601		664.7	-0.00013718
	665.86	-0.0005859		665.28	-0.0001434
	666.44	-0.0005213		665.86	-0.00013693
	667.01	-0.0005162		666.44	-0.00016558
	667.59	-0.0004903		667.01	-0.00018447
	668.17	-0.0004313		667.59	-0.00011683
	668.75	-0.0004381		668.17	-9.212e-05
	669.33	-0.0004229		668.75	-6.266e-05
	669.91	-0.000411		669.33	-6.821e-05
	670.49	-0.0004067		669.91	-3.549e-05
	671.07	-0.0003939		670.49	-5.07e-05
	671.64	-0.0004233		671.07	-4.804e-05
	672.22	-0.00044591		671.64	-6.157e-05
	672.8	-0.00039518		672.22	-5.306e-05
	673.38	-0.00041714		672.8	-7.244e-05
	673.96	-0.0004593		673.38	-3.374e-05
	674.54	-0.00052398		673.96	-6.688e-05
	675.11	-0.00049782		674.54	-6.547e-05
	675.69	-0.0005582		675.11	-5.165e-05
	676.27	-0.00058003		675.69	-3.332e-05
	676.85	-0.00063566		676.27	-3.868e-05
	677.43	-0.00067011		676.85	-4.455e-05
	678.01	-0.00069173		677.43	-5.765e-05
	678.58	-0.00071382		678.01	-6.787e-05
	679.16	-0.00075207		678.58	-3.759e-05
	679.74	-0.00067278		679.16	-1.328e-05
	680.32	-0.0006956		679.74	-3.8238e-05
	680.9	-0.00073633		680.32	-7.88129e-05
	681.47	-0.00074864		680.9	-0.000103451
	682.05	-0.000731064		681.47	-6.8457e-05
	682.63	-0.000725847		682.05	-3.4147e-05
	683.21	-0.00064021		682.63	-1.2275e-05
	683.79	-0.00061968		683.21	1.471e-05
	684.36	-0.000542419		683.79	1.734e-05
	684.94	-0.000531932		684.36	-5.8e-06
	685.52	-0.000493804		684.94	-2.362e-05
	686.1	-0.000461416		685.52	-3.964e-05
	686.67	-0.0004484		686.1	2e-05
	687.25	-0.00042935		686.67	8.183e-05
	687.83	-0.00043859		687.25	0.0001022
	688.41	-0.00048582		687.83	0.00010555
	688.98	-0.00046797		688.41	0.00015423
	689.56	-0.00045125		688.98	0.00021179
	690.14	-0.00046717		689.56	0.00023446
	690.72	-0.00046964		690.14	0.00022538
	691.29	-0.00043073		690.72	0.00020008
	691.87	-0.00043854		691.29	0.0002292
	692.45	-0.00046408		691.87	0.00024578
	693.03	-0.00048654		692.45	0.00028306
	693.6	-0.00049281		693.03	0.00028233
	694.18	-0.00050825		693.6	0.00028327
	694.76	-0.00059013		694.18	0.0003246
	695.33	-0.00061471		694.76	0.00028749
	695.91	-0.0006742		695.33	0.00021524
	696.49	-0.00067659		695.91	0.00017746
	697.06	-0.00068032		696.49	0.00018039
	697.64	-0.00066654		697.06	0.00016176
	698.22	-0.00066983		697.64	0.0001344
	698.8	-0.00069384		698.22	0.00014043
	699.37	-0.00074554		698.8	0.00015967
	699.95	-0.00084447		699.37	0.00018784
	700.53	-0.00094115		699.95	0.00016295
	701.1	-0.00102		700.53	0.00013263

## Sheet: figure 3 
	x-axis	0	25	50	75	100	125			x-axis	0	25	50	75	100	125			x-axis	0	25	50	75	100	125			x-axis	0	25	50	75	100	125			x-axis	0	25	50	75	100	125			x-axis	0	25	50
figure 3 a	506.78	0.00512	0.0065	0.00767	0.01118	0.01666	0.0196		figure 3 b	506.78	0.000295	-8.11e-05	-0.000569	-0.00113	-0.000887	-0.00095		figure 3 d	504.43	0.00425	0.00605	0.008	0.01145	0.01619	0.01988		figure 3 e	504.43	0.000611	-0.000239593	0.000589	0.00033	0.000472	0.000414		figure 3 g	508.84	0.00342	0.00602	0.00962	0.01356	0.01668	0.01768		figure 3 h	508.84	3.75e-05	0.000155	0.000399
	507.37	0.00522	0.00645	0.0077	0.01123	0.01675	0.01974			507.37	0.000382	-0.000148	-0.000531	-0.00104	-0.000719	-0.000886			505.02	0.00419	0.00608	0.00807	0.01139	0.01619	0.01988			505.02	0.000536	-0.000273169	0.000646	0.000274	0.000393	0.000572			509.43	0.00342	0.00605	0.00969	0.01353	0.01667	0.01772			509.43	3.46e-05	0.000157	0.000459
	507.96	0.00535	0.00644	0.0077	0.01127	0.01684	0.01997			507.96	0.000503	-0.000176	-0.000536	-0.000989	-0.000653	-0.000627			505.61	0.00417	0.00612	0.00812	0.01132	0.01624	0.01999			505.61	0.000551	-0.000289546	0.000665	0.000167	0.000293	0.000554			510.01	0.00333	0.00609	0.00967	0.01349	0.0166	0.01764			510.01	-3.16e-05	0.00016	0.000434
	508.54	0.00542	0.0065	0.00767	0.01126	0.01688	0.02012			508.54	0.000576	-0.000133	-0.000612	-0.00103	-0.000733	-0.00043			506.2	0.00416	0.00614	0.00809	0.01121	0.01627	0.02016			506.2	0.000593	-0.000309196	0.000556	4.78e-05	0.000182	0.000202			510.6	0.00332	0.00612	0.0097	0.01351	0.01655	0.01762			510.6	-7.43e-05	0.000176	0.000455
	509.13	0.00539	0.00659	0.00762	0.01118	0.01677	0.02009			509.13	0.000535	-4.92e-05	-0.000672	-0.00113	-0.00101	-0.00043			506.78	0.00413	0.00621	0.00804	0.01111	0.01633	0.02035			506.78	0.000587	-0.000258051	0.000401	-6.18e-05	0.000152	-0.000116			511.19	0.0032	0.00608	0.00969	0.0135	0.01646	0.01774			511.19	-0.000176	0.000146	0.000381
	509.72	0.00536	0.00661	0.00764	0.01116	0.0168	0.01992			509.72	0.00049	3.39e-06	-0.000616	-0.00114	-0.00113	-0.000617			507.37	0.00408	0.00635	0.00805	0.01099	0.0163	0.02031			507.37	0.000593	-9.36876e-05	0.000374	-0.000103	0.000258	-4e-05			511.78	0.00314	0.00618	0.00971	0.01349	0.01642	0.01796			511.78	-0.000216	0.000221	0.000437
	510.3	0.00531	0.00657	0.00768	0.01125	0.01695	0.01991			510.3	0.000428	-5.3e-05	-0.000524	-0.000999	-0.00103	-0.00072			507.96	0.004	0.00647	0.00799	0.01086	0.01617	0.02006			507.96	0.000551	3.99448e-05	0.00028	-0.000237	0.000185	0.00016			512.37	0.00313	0.00623	0.00978	0.01354	0.01642	0.01811			512.37	-0.000238	0.000284	0.000499
	510.89	0.0053	0.00654	0.00775	0.01134	0.01715	0.02001			510.89	0.000449	-0.000125	-0.000423	-0.000848	-0.000712	-0.000804			508.54	0.00403	0.00652	0.00804	0.01082	0.01613	0.01995			508.54	0.0006	0.000108579	0.00034	-0.000334	0.000114	0.000355			512.96	0.00315	0.00631	0.00985	0.0135	0.01636	0.01828			512.96	-0.000263	0.000382	0.000537
	511.48	0.00531	0.0065	0.00779	0.01139	0.01733	0.02014			511.48	0.000469	-0.000197	-0.000398	-0.000825	-0.000488	-0.000727			509.13	0.00408	0.00649	0.008	0.01083	0.0162	0.01998			509.13	0.000663	7.69996e-05	0.000355	-0.000357	0.000124	0.000425			513.54	0.00313	0.00631	0.00985	0.01349	0.01649	0.01826			513.54	-0.000248	0.000364	0.000502
	512.06	0.00532	0.00651	0.00776	0.0114	0.01744	0.02032			512.06	0.000485	-0.000208	-0.000469	-0.000902	-0.000404	-0.000528			509.72	0.0042	0.00647	0.00793	0.0109	0.01622	0.02014			509.72	0.000755	-2.72e-08	0.000311	-0.000335	4.58e-05	0.000157			514.13	0.00314	0.00637	0.00987	0.01345	0.01657	0.01815			514.13	-0.000191	0.00042	0.000433
	512.65	0.00526	0.00659	0.00771	0.01141	0.01747	0.02042			512.65	0.000443	-0.000107	-0.000537	-0.00101	-0.000466	-0.000366			510.3	0.00431	0.00647	0.00784	0.01097	0.01616	0.02034			510.3	0.000803	-6.9104e-06	0.000172	-0.000296	-0.000109	-0.000346			514.72	0.00317	0.00633	0.00981	0.01347	0.01669	0.01815			514.72	-0.000167	0.000362	0.000333
	513.24	0.00516	0.00662	0.00766	0.01134	0.01738	0.0203			513.24	0.000368	-2.71e-05	-0.000609	-0.00123	-0.000673	-0.000409			510.89	0.00444	0.00649	0.00775	0.01102	0.01606	0.02052			510.89	0.000938	3.1084e-06	6.62e-05	-0.000175	-0.000178	-0.00061			515.31	0.00321	0.00627	0.00982	0.01357	0.01675	0.01815			515.31	-0.000111	0.000314	0.000324
	513.82	0.00509	0.00664	0.00774	0.01145	0.01742	0.02012			513.82	0.000276	-2.8e-06	-0.000559	-0.00121	-0.000733	-0.000614			511.48	0.00448	0.00645	0.00765	0.01093	0.01594	0.02049			511.48	0.00103	-7.3498e-05	-4.24e-05	-0.000169	-0.000137	-0.000365			515.9	0.0032	0.00622	0.00984	0.01357	0.01676	0.01825			515.9	-0.000133	0.000244	0.0003
	514.41	0.00504	0.00659	0.00782	0.01159	0.01744	0.02009			514.41	0.000219	-7.17e-05	-0.000442	-0.00105	-0.00071	-0.000734			512.06	0.00446	0.00647	0.00763	0.0108	0.01589	0.02026			512.06	0.00104	-8.8474e-05	-8.5e-05	-0.000313	-0.000101	-4.7e-05			516.49	0.00317	0.00622	0.00985	0.0135	0.01672	0.01839			516.49	-0.000175	0.000229	0.000349
	515	0.00502	0.00653	0.00789	0.01178	0.01755	0.02018			515	0.000202	-0.000142	-0.00037	-0.000808	-0.000468	-0.000786			512.65	0.0044	0.00641	0.00773	0.01075	0.01593	0.02017			512.65	0.000947	-0.000222045	8.33e-07	-0.000428	-8.27e-05	0.000179			517.07	0.00317	0.00625	0.00978	0.01355	0.01671	0.01855			517.07	-0.00018	0.000282	0.00027
	515.58	0.00504	0.00652	0.00791	0.01192	0.01757	0.02029			515.58	0.000258	-0.000161	-0.000405	-0.000702	-0.000378	-0.0007			513.24	0.00437	0.00632	0.00778	0.01071	0.01603	0.02018			513.24	0.00092	-0.000446448	6.05e-05	-0.000543	-5.56e-05	0.00027			517.66	0.00323	0.00623	0.00969	0.01354	0.01675	0.01872			517.66	-0.000152	0.000242	0.000152
	516.17	0.00503	0.00655	0.00791	0.01204	0.01756	0.02047			516.17	0.000287	-0.00016	-0.000523	-0.000651	-0.000376	-0.000455			513.82	0.00435	0.00622	0.00777	0.01073	0.01619	0.02034			513.82	0.000872	-0.000566239	3.32e-05	-0.000598	-2.19e-05	6.6e-05			518.25	0.00326	0.00624	0.00968	0.01357	0.0168	0.01869			518.25	-0.000123	0.000242	6.84e-05
	516.76	0.00494	0.00663	0.00787	0.01206	0.01749	0.02051			516.76	0.000193	-0.000104	-0.000676	-0.000718	-0.000502	-0.000334			514.41	0.00431	0.00613	0.00774	0.01071	0.01629	0.02053			514.41	0.000859	-0.000591006	-5.49e-05	-0.000639	1.69e-06	-0.000341			518.84	0.0033	0.00622	0.00969	0.01351	0.01683	0.01869			518.84	5e-06	0.000173	4.84e-05
	517.34	0.00488	0.00668	0.00791	0.01205	0.01735	0.02038			517.34	0.000165	-7.21e-06	-0.000663	-0.000752	-0.000672	-0.000323			515	0.00428	0.00609	0.00769	0.01064	0.01636	0.02074			515	0.000923	-0.000577474	-0.000105	-0.000626	0.000135	-0.000455			519.43	0.00331	0.00624	0.00963	0.01349	0.01702	0.01864			519.43	8.61e-05	0.000168	5.26e-05
	517.93	0.00482	0.0067	0.00804	0.012	0.01733	0.02016			517.93	0.000116	4.47e-05	-0.000536	-0.000774	-0.000696	-0.000458			515.58	0.0042	0.00612	0.00771	0.01061	0.01633	0.02077			515.58	0.000942	-0.00053904	-6.77e-05	-0.000578	0.000262	-0.000162			520.01	0.00327	0.00621	0.00965	0.01344	0.01721	0.01865			520.01	6.53e-05	0.000189	3.64e-05
	518.52	0.0048	0.00667	0.00816	0.012	0.01735	0.0201			518.52	7.82e-05	1.52e-05	-0.000381	-0.000696	-0.000621	-0.000534			516.17	0.00405	0.00607	0.00774	0.01052	0.0163	0.02057			516.17	0.000839	-0.000545561	-3.32e-05	-0.000674	0.000287	0.000241			520.6	0.00325	0.0061	0.00961	0.01329	0.01722	0.01861			520.6	-1.86e-05	9.53e-05	-0.0001
	519.1	0.00483	0.00661	0.00825	0.01202	0.0174	0.02014			519.1	0.000123	-8.18e-05	-0.000261	-0.000583	-0.000383	-0.000634			516.76	0.00394	0.00607	0.00784	0.01059	0.01634	0.02043			516.76	0.000769	-0.000555392	8.68e-05	-0.00069	0.000286	0.000482			521.19	0.00319	0.00611	0.00964	0.01325	0.01731	0.0187			521.19	-0.000142	7.52e-05	-0.000221
	519.69	0.00488	0.00659	0.0083	0.01205	0.01746	0.02026			519.69	0.000221	-0.000116	-0.000206	-0.00049	-0.000214	-0.000552			517.34	0.00384	0.00606	0.00785	0.01072	0.01645	0.02038			517.34	0.000729	-0.000594098	0.000137	-0.000618	0.00037	0.000639			521.78	0.00311	0.00606	0.0097	0.01318	0.01729	0.01873			521.78	-0.000283	-5.34e-05	-0.000276
	520.27	0.00489	0.00663	0.00829	0.01201	0.01745	0.02039			520.27	0.000264	-0.000101	-0.000245	-0.000505	-0.000169	-0.000383			517.93	0.00378	0.00603	0.00779	0.01079	0.01654	0.02038			517.93	0.000725	-0.000577718	7.8e-05	-0.000592	0.000429	0.000506			522.36	0.00306	0.00603	0.00957	0.0132	0.01733	0.01878			522.36	-0.000312	-0.000132	-0.000595
	520.86	0.0049	0.00673	0.00827	0.01194	0.01735	0.02037			520.86	0.000316	-1.71e-05	-0.000303	-0.000569	-0.000287	-0.000308			518.52	0.0037	0.00606	0.00776	0.01087	0.01664	0.02045			518.52	0.000681	-0.000460996	1.25e-05	-0.000502	0.000493	0.000157			522.95	0.00304	0.00608	0.00953	0.01326	0.01734	0.01874			522.95	-0.000345	-0.000164	-0.000735
	521.45	0.00484	0.00681	0.00825	0.01182	0.01721	0.02017			521.45	0.000275	4.05e-05	-0.00035	-0.000683	-0.000479	-0.000451			519.1	0.00362	0.00609	0.00773	0.01092	0.01671	0.02051			519.1	0.000674	-0.000353624	-0.000105	-0.000429	0.000606	4.6e-05			523.54	0.00309	0.00611	0.00958	0.01339	0.01745	0.01871			523.54	-0.000339	-0.000142	-0.000791
	522.03	0.00483	0.00688	0.00836	0.01186	0.01721	0.02005			522.03	0.000249	0.000113	-0.000234	-0.000622	-0.000536	-0.000547			519.69	0.00354	0.00619	0.00776	0.01089	0.01667	0.02046			519.69	0.000693	-0.000215036	-0.000119	-0.000398	0.000733	0.00025			524.13	0.00307	0.0061	0.00956	0.01354	0.01745	0.01869			524.13	-0.000357	-0.000197	-0.000769
	522.62	0.0048	0.00689	0.00846	0.0119	0.0172	0.02002			522.62	0.000204	0.000106	-0.000107	-0.000513	-0.000499	-0.000596			520.27	0.00346	0.00621	0.00784	0.01085	0.01656	0.02021			520.27	0.000674	-0.000174187	-5.74e-05	-0.000415	0.00072	0.000366			524.71	0.00303	0.00608	0.00947	0.0137	0.01743	0.0187			524.71	-0.000448	-0.000232	-0.000821
	523.21	0.00481	0.00689	0.00851	0.01195	0.0172	0.02008			523.21	0.000215	5.69e-05	-9.68e-06	-0.000343	-0.000339	-0.000698			520.86	0.00341	0.00618	0.00788	0.01089	0.01646	0.02003			520.86	0.000629	-0.000180056	-1.75e-05	-0.000361	0.000667	0.000395			525.3	0.00303	0.00613	0.00946	0.01378	0.01737	0.01876			525.3	-0.000478	-0.000197	-0.000793
	523.79	0.00486	0.00688	0.00847	0.01194	0.01718	0.02022			523.79	0.000268	-7.68e-07	-2.79e-05	-0.000245	-0.000226	-0.000615			521.45	0.00335	0.00611	0.00794	0.01097	0.01639	0.01996			521.45	0.000598	-0.00024472	8.91e-06	-0.000302	0.000582	0.000433			525.89	0.00305	0.0061	0.00942	0.01392	0.01738	0.01881			525.89	-0.000457	-0.000259	-0.000792
	524.38	0.00488	0.00692	0.00845	0.01199	0.01715	0.02038			524.38	0.000282	1.35e-05	-3.95e-05	-0.000157	-0.000192	-0.000319			522.03	0.00337	0.00607	0.00793	0.01107	0.01629	0.02			522.03	0.000622	-0.000274536	-3.26e-05	-0.000186	0.000463	0.000316			526.48	0.00303	0.00608	0.00939	0.01395	0.0173	0.0189			526.48	-0.000466	-0.000341	-0.000791
	524.96	0.00489	0.00704	0.00841	0.01194	0.01708	0.02048			524.96	0.000306	0.000125	-7.61e-05	-0.000189	-0.000289	-9.6e-05			522.62	0.00342	0.00606	0.00792	0.01121	0.01619	0.02009			522.62	0.000707	-0.000221243	-0.000103	3.18e-06	0.000361	-4.7e-05			527.06	0.00295	0.00603	0.00935	0.01405	0.01733	0.01885			527.06	-0.000513	-0.000424	-0.000768
	525.55	0.00486	0.00715	0.00838	0.01182	0.01703	0.02039			525.55	0.000278	0.000262	-7.84e-05	-0.00028	-0.000395	-3.6e-05			523.21	0.00346	0.00612	0.00792	0.01128	0.01607	0.02019			523.21	0.000833	-0.000109412	-0.000136	0.000201	0.00036	-0.000168			527.65	0.00294	0.00593	0.00939	0.01405	0.01731	0.0188			527.65	-0.000525	-0.000535	-0.000614
	526.14	0.00481	0.00718	0.00843	0.01178	0.01702	0.02014			526.14	0.00015	0.000258	-3.31e-05	-0.000341	-0.00052	-0.000188			523.79	0.00342	0.00619	0.00792	0.01125	0.01588	0.02025			523.79	0.000902	-2.94864e-05	-0.000146	0.000288	0.000353	5.8e-05			528.24	0.00299	0.00589	0.00942	0.01404	0.01732	0.01874			528.24	-0.00046	-0.000546	-0.000523
	526.72	0.00484	0.00716	0.0085	0.01176	0.01708	0.02003			526.72	0.000109	0.000232	5.73e-05	-0.000329	-0.000508	-0.000238			524.38	0.00333	0.00621	0.00797	0.01115	0.01573	0.02004			524.38	0.000859	-2.16516e-05	-8.15e-05	0.000227	0.000291	0.000237			528.83	0.00301	0.00581	0.00948	0.01403	0.01741	0.01876			528.83	-0.000522	-0.000614	-0.00041
	527.31	0.00496	0.00714	0.00853	0.01179	0.01718	0.02007			527.31	0.000191	0.000188	0.000181	-0.0002	-0.000335	-0.000248			524.96	0.00327	0.00622	0.00805	0.01106	0.01563	0.01983			524.96	0.000784	-5.51272e-05	-3.05e-05	0.000151	0.000171	0.000348			529.41	0.00299	0.00572	0.00963	0.01409	0.01739	0.01878			529.41	-0.000631	-0.000663	-0.000294
	527.89	0.00511	0.00714	0.00857	0.01183	0.01728	0.0202			527.89	0.000341	0.000181	0.000281	-5.72e-05	-4.26e-05	-0.00025			525.55	0.0032	0.00617	0.00816	0.01104	0.01561	0.01974			525.55	0.000676	-0.000156086	8.24e-05	0.000119	0.000117	0.000368			530	0.00284	0.00564	0.00972	0.01409	0.01736	0.01882			530	-0.000846	-0.000778	-0.000192
	528.48	0.00523	0.00711	0.00852	0.01181	0.01731	0.02032			528.48	0.00047	0.000157	0.000259	-2.12e-05	0.000126	-0.000127			526.14	0.00317	0.00611	0.00823	0.01096	0.01554	0.0197			526.14	0.000637	-0.000182698	0.000136	1.94e-05	-3.06e-05	0.0003			530.59	0.00276	0.00555	0.00985	0.01412	0.01732	0.01889			530.59	-0.00095	-0.00087	-7.96e-06
	529.06	0.00531	0.00716	0.00849	0.01179	0.0173	0.02048			529.06	0.00054	0.000208	0.000204	-6.33e-05	0.000125	8.9e-05			526.72	0.00319	0.00613	0.00825	0.01089	0.01555	0.01978			526.72	0.000654	-8.06456e-05	9.7e-05	-3.99e-05	-7.44e-05	-5.1e-05			531.18	0.00272	0.00555	0.00995	0.01412	0.01724	0.01898			531.18	-0.00101	-0.000858	0.000106
	529.65	0.0053	0.00723	0.00846	0.01174	0.01726	0.02047			529.65	0.00054	0.000327	0.000211	-9.76e-05	5.71e-05	0.00022			527.31	0.00315	0.00616	0.00824	0.01082	0.01556	0.01991			527.31	0.000672	2.3002e-05	2.65e-05	-4.25e-05	-2.98e-05	-0.00017			531.76	0.00269	0.00554	0.01002	0.01404	0.01713	0.01889			531.76	-0.00108	-0.000855	0.000243
	530.24	0.00528	0.00729	0.00845	0.01171	0.01716	0.02032			530.24	0.000497	0.000409	0.000223	-0.000141	-0.000151	0.00017			527.89	0.00316	0.00627	0.00823	0.01071	0.01553	0.01997			527.89	0.000793	0.000122771	9.5e-06	-1.19e-05	0.000131	1e-06			532.35	0.00254	0.00553	0.01007	0.01399	0.0171	0.0189			532.35	-0.00124	-0.000827	0.000322
	530.82	0.0052	0.00721	0.00847	0.01167	0.01719	0.02009			530.82	0.000357	0.000346	0.000273	-0.000196	-0.000217	3.2e-05			528.48	0.00308	0.00635	0.00822	0.01057	0.01543	0.01978			528.48	0.000799	0.000133238	1.6e-05	-8.82e-05	0.000194	0.000131			532.94	0.00245	0.00558	0.01008	0.01399	0.01719	0.01883			532.94	-0.0013	-0.000772	0.000307
	531.41	0.00519	0.00717	0.00852	0.0117	0.01735	0.0199			531.41	0.000312	0.000321	0.000363	-0.00011	-9.77e-05	-0.000131			529.06	0.00299	0.00641	0.00825	0.01049	0.01527	0.01958			529.06	0.000695	0.000146681	2.64e-05	-0.000191	7.06e-05	0.000213			533.52	0.00241	0.00563	0.01016	0.01393	0.01726	0.01882			533.52	-0.00134	-0.000739	0.00038
	531.99	0.00521	0.00715	0.00854	0.01176	0.01751	0.01991			531.99	0.000358	0.000304	0.00045	3.71e-05	0.000184	-0.000182			529.65	0.00296	0.00636	0.00829	0.01045	0.01519	0.01946			529.65	0.000659	3.0304e-05	7.56e-05	-0.000239	1.17e-05	0.000277			534.11	0.00233	0.00577	0.01016	0.01388	0.01729	0.01884			534.11	-0.00138	-0.000576	0.000347
	532.58	0.00528	0.00715	0.0085	0.01181	0.01764	0.02002			532.58	0.000461	0.000303	0.000443	0.000147	0.000483	-0.000174			530.24	0.00296	0.00631	0.00828	0.01042	0.01519	0.01943			530.24	0.000618	-3.31112e-05	8.52e-05	-0.0003	-4.45e-05	0.000211			534.7	0.00226	0.00592	0.01011	0.0139	0.01732	0.0189			534.7	-0.00139	-0.000435	0.000281
	533.16	0.00528	0.00715	0.00845	0.01182	0.0177	0.02011			533.16	0.000515	0.000324	0.000389	0.000123	0.000579	-4.4e-05			530.82	0.00297	0.00631	0.00821	0.0104	0.01511	0.01946			530.82	0.000607	2.53812e-05	-3.41e-05	-0.000322	-0.00016	-9.6e-05			535.29	0.0022	0.0061	0.01011	0.01393	0.01737	0.01907			535.29	-0.00141	-0.000238	0.000275
	533.75	0.00524	0.00717	0.0084	0.01181	0.01766	0.02015			533.75	0.000507	0.000369	0.000331	5.39e-05	0.000546	0.000145			531.41	0.003	0.00633	0.0081	0.01039	0.01507	0.01955			531.41	0.000635	0.000134436	-0.000182	-0.000298	-0.00023	-0.000304			535.87	0.00212	0.00612	0.01001	0.01387	0.01732	0.01916			535.87	-0.0015	-0.000179	0.000188
	534.33	0.00516	0.00723	0.00835	0.01175	0.01753	0.02006			534.33	0.000431	0.000459	0.000273	-7.3e-05	0.000348	0.000134			531.99	0.00301	0.00638	0.00804	0.01039	0.01506	0.01971			531.99	0.000692	0.00016655	-0.000277	-0.000215	-0.000179	-0.000142			536.46	0.00208	0.00618	0.00999	0.01385	0.01729	0.01921			536.46	-0.00155	-8.49e-05	7.62e-05
	534.92	0.00505	0.00718	0.00838	0.01176	0.01743	0.01988			534.92	0.000339	0.000456	0.000311	-0.000128	0.000167	3.9e-05			532.58	0.00299	0.00643	0.00801	0.01029	0.01504	0.01978			532.58	0.000694	0.000179273	-0.000318	-0.000247	-1.15e-05	9.6e-05			537.05	0.00208	0.00626	0.00996	0.01389	0.01726	0.01913			537.05	-0.00159	-6.32e-05	-8.56e-06
	535.51	0.00502	0.00712	0.00844	0.01185	0.01744	0.01965			535.51	0.000337	0.000438	0.000373	-0.000102	9.83e-05	-0.000136			533.16	0.00294	0.00647	0.00801	0.0102	0.01497	0.01966			533.16	0.000669	0.000179956	-0.000292	-0.000286	5.67e-05	0.000221			537.63	0.00214	0.00625	0.00991	0.0138	0.01725	0.01888			537.63	-0.00148	-0.000102	-0.000116
	536.09	0.005	0.00705	0.00848	0.01197	0.01751	0.01956			536.09	0.000338	0.000381	0.000429	2.36e-05	0.000163	-0.000232			533.75	0.00287	0.00645	0.00806	0.01013	0.01487	0.01937			533.75	0.000576	8.30012e-05	-0.000232	-0.00039	-3.33e-05	0.000346			538.22	0.00225	0.00624	0.00994	0.01379	0.01733	0.01875			538.22	-0.00135	-0.000166	-8.55e-05
	536.68	0.005	0.007	0.00848	0.0121	0.01754	0.01959			536.68	0.000374	0.000319	0.000455	0.00024	0.000342	-0.000288			534.33	0.00285	0.00636	0.00805	0.01012	0.01485	0.01915			534.33	0.000525	-3.44928e-05	-0.000198	-0.000438	-8.51e-05	0.000399			538.81	0.0024	0.00628	0.00997	0.01384	0.01751	0.0187			538.81	-0.00122	-0.00011	-0.000101
	537.26	0.00498	0.00698	0.00844	0.01222	0.01758	0.01963			537.26	0.000408	0.000267	0.000385	0.00039	0.00055	-0.00031			534.92	0.00281	0.00627	0.00808	0.01019	0.01487	0.01908			534.92	0.00042	-0.000124392	-0.000157	-0.000412	-0.000127	0.000358			539.39	0.00258	0.00626	0.01	0.01389	0.01755	0.01866			539.39	-0.00106	-0.00015	-0.000151
	537.85	0.00492	0.00696	0.00839	0.01225	0.01751	0.01967			537.85	0.000424	0.000259	0.000273	0.000388	0.000567	-0.000222			535.51	0.00288	0.00624	0.00806	0.01024	0.01493	0.01911			535.51	0.000448	-0.0001112	-0.000189	-0.00037	-0.00013	0.000117			539.98	0.00263	0.00622	0.00997	0.01384	0.01758	0.01867			539.98	-0.00108	-0.000237	-0.000261
	538.43	0.00487	0.00702	0.00839	0.01226	0.01742	0.01969			538.43	0.00041	0.000315	0.000184	0.00033	0.000487	-0.000107			536.09	0.00292	0.00622	0.008	0.01026	0.01498	0.01923			536.09	0.000486	-8.15864e-05	-0.000262	-0.000331	-0.000137	-0.000112			540.57	0.00262	0.00624	0.00992	0.01386	0.01759	0.01867			540.57	-0.00107	-0.000239	-0.00036
	539.02	0.00477	0.00707	0.0084	0.01224	0.01727	0.01958			539.02	0.000345	0.000372	0.000154	0.000259	0.000313	-7.3e-05			536.68	0.0029	0.00622	0.00794	0.01022	0.01499	0.01933			536.68	0.000547	-7.90272e-05	-0.000353	-0.000282	-5.32e-05	-1.2e-05			541.15	0.00263	0.00623	0.0099	0.01383	0.01751	0.01872			541.15	-0.00109	-0.000295	-0.000412
	539.6	0.00468	0.00707	0.00851	0.01221	0.01718	0.01941			539.6	0.000283	0.000415	0.000248	0.000205	0.000193	-0.000156			537.26	0.00283	0.00617	0.0079	0.01018	0.01494	0.01939			537.26	0.000594	-0.000155342	-0.000381	-0.000238	7.58e-05	0.000178			541.74	0.00266	0.00611	0.0098	0.01376	0.01736	0.01864			541.74	-0.00106	-0.000424	-0.000547
	540.19	0.00463	0.00702	0.00862	0.01221	0.01719	0.01925			540.19	0.000232	0.00036	0.000363	0.000212	0.000223	-0.00024			537.85	0.00278	0.00613	0.00799	0.01018	0.01489	0.01925			537.85	0.00061	-0.000257768	-0.000276	-0.00027	6.87e-05	0.000289			542.33	0.00259	0.00616	0.00973	0.01383	0.01731	0.01851			542.33	-0.00114	-0.000394	-0.00058
	540.77	0.0046	0.00694	0.00867	0.01222	0.01715	0.0192			540.77	0.000198	0.00026	0.000432	0.000276	0.000226	-0.000336			538.43	0.00265	0.00604	0.0081	0.01013	0.01483	0.01908			538.43	0.000549	-0.000379535	-0.000144	-0.000402	-1.28e-05	0.000408			542.91	0.00261	0.0061	0.00974	0.0139	0.0173	0.0184			542.91	-0.00115	-0.000446	-0.000523
	541.36	0.00459	0.00693	0.00869	0.01223	0.01709	0.01923			541.36	0.000201	0.000172	0.000431	0.000368	0.000335	-0.000444			539.02	0.00257	0.00597	0.00813	0.01014	0.01479	0.01895			539.02	0.000466	-0.000450087	-0.000107	-0.000468	-8.47e-05	0.000404			543.5	0.00265	0.00609	0.00979	0.01397	0.01739	0.0183			543.5	-0.0011	-0.000449	-0.00045
	541.94	0.00462	0.00698	0.0087	0.01229	0.01708	0.01933			541.94	0.000249	0.000164	0.000405	0.000466	0.000451	-0.000376			539.6	0.00249	0.00592	0.00811	0.01019	0.01484	0.01892			539.6	0.000425	-0.000422642	-0.00015	-0.00049	-0.00011	0.00031			544.09	0.0027	0.006	0.00971	0.01389	0.01738	0.01819			544.09	-0.00107	-0.00056	-0.000445
	542.53	0.00462	0.00703	0.00866	0.01225	0.01696	0.01938			542.53	0.000276	0.000178	0.000332	0.000456	0.000394	-0.000262			540.19	0.00247	0.00593	0.00809	0.01028	0.01497	0.01901			540.19	0.000448	-0.000254406	-0.000206	-0.000422	-2.02e-05	6.3e-05			544.67	0.00271	0.0059	0.00971	0.01384	0.0174	0.01811			544.67	-0.00103	-0.000657	-0.000385
	543.11	0.00458	0.00711	0.00863	0.01219	0.01685	0.01938			543.11	0.00023	0.000213	0.000222	0.00038	0.000278	-0.000206			540.77	0.00241	0.00596	0.00805	0.01035	0.01507	0.01908			540.77	0.00044	-0.000127861	-0.000304	-0.000319	7.36e-05	-3.9e-05			545.26	0.0027	0.00579	0.00969	0.01378	0.0174	0.01813			545.26	-0.00104	-0.000783	-0.000325
	543.7	0.0045	0.00716	0.00868	0.0121	0.01672	0.01925			543.7	0.000128	0.000263	0.000274	0.000312	0.000146	-0.000211			541.36	0.00234	0.00604	0.00803	0.01038	0.01513	0.01915			541.36	0.000478	3.07216e-05	-0.000354	-0.0002	0.000245	0.000148			545.84	0.00272	0.00568	0.00969	0.0138	0.01729	0.01813			545.84	-0.00103	-0.000874	-0.000315
	544.28	0.00444	0.00718	0.00873	0.01205	0.01668	0.01906			544.28	3.13e-05	0.000293	0.000338	0.000274	6.22e-05	-0.000308			541.94	0.00223	0.00607	0.00799	0.01032	0.0151	0.01916			541.94	0.000483	6.05732e-05	-0.000416	-0.000205	0.000363	0.000233			546.43	0.00275	0.00571	0.00971	0.01389	0.01723	0.01825			546.43	-0.001	-0.000851	-0.000253
	544.87	0.00445	0.00714	0.00879	0.01203	0.01673	0.01887			544.87	2.09e-05	0.000277	0.000427	0.000294	9.31e-05	-0.000427			542.53	0.00214	0.00609	0.00808	0.01028	0.01502	0.01902			542.53	0.000458	0.000106398	-0.000312	-0.000226	0.00041	0.000373			547.02	0.00273	0.00572	0.00975	0.01394	0.01727	0.01824			547.02	-0.00103	-0.000824	-0.000204
	545.45	0.00449	0.00712	0.00885	0.01202	0.01675	0.0188			545.45	4.21e-05	0.000245	0.000534	0.000357	0.000149	-0.000499			543.11	0.00206	0.00602	0.00821	0.01031	0.01492	0.01879			543.11	0.000415	6.58488e-05	-0.000187	-0.000251	0.000352	0.000419			547.6	0.00255	0.00567	0.00972	0.01397	0.0172	0.01812			547.6	-0.00128	-0.000885	-0.000236
	546.04	0.00457	0.0071	0.00885	0.01202	0.01678	0.01881			546.04	0.000123	0.000208	0.000583	0.000477	0.000344	-0.000616			543.7	0.002	0.00588	0.00827	0.01034	0.01483	0.01856			543.7	0.000369	-3.7244e-05	-0.000126	-0.000236	0.000275	0.00041			548.19	0.00247	0.00558	0.00972	0.01405	0.01727	0.01809			548.19	-0.00136	-0.000962	-0.000298
	546.62	0.00462	0.00714	0.00883	0.01201	0.01677	0.01886			546.62	0.000195	0.000219	0.000565	0.000526	0.000458	-0.000576			544.28	0.00197	0.00582	0.00828	0.01042	0.0148	0.01848			544.28	0.000379	2.9544e-06	-0.000138	-0.000172	0.000265	0.00038			548.78	0.0024	0.00561	0.00977	0.01412	0.01736	0.018			548.78	-0.00145	-0.00099	-0.000281
	547.21	0.00466	0.00723	0.00879	0.01197	0.01672	0.01892			547.21	0.000241	0.000281	0.000511	0.000527	0.000486	-0.000429			544.87	0.00197	0.00581	0.00827	0.01052	0.01481	0.01846			544.87	0.000416	0.000105408	-0.000201	-3.29e-05	0.000281	0.000208			549.36	0.00234	0.00562	0.00978	0.0142	0.0174	0.01787			549.36	-0.00156	-0.000981	-0.000254
	547.79	0.00468	0.00734	0.00877	0.01189	0.01662	0.01893			547.79	0.000273	0.000393	0.000483	0.000445	0.00036	-0.000269			545.45	0.00195	0.00585	0.00824	0.01057	0.01475	0.01845			545.45	0.000477	0.000198937	-0.000285	9.69e-05	0.000268	0.000111			549.95	0.00227	0.00557	0.0098	0.01418	0.01743	0.01779			549.95	-0.00164	-0.00101	-0.000243
	548.38	0.00464	0.00741	0.00875	0.01178	0.01648	0.01883			548.38	0.000211	0.000452	0.000463	0.000346	0.000219	-0.000156			546.04	0.00196	0.00592	0.00826	0.0106	0.01471	0.01847			546.04	0.000595	0.000242337	-0.000323	0.000207	0.000363	0.000141			550.53	0.0022	0.00552	0.00979	0.01408	0.01738	0.01771			550.53	-0.00171	-0.00108	-0.000227
	548.96	0.0046	0.00739	0.00875	0.01172	0.01641	0.01866			548.96	0.000143	0.000442	0.000484	0.000271	8.86e-05	-0.000154			546.62	0.00194	0.00596	0.00832	0.01058	0.01461	0.01846			546.62	0.000686	0.000255784	-0.000256	0.000303	0.00044	0.000263			551.12	0.00212	0.00543	0.00978	0.01398	0.0172	0.01762			551.12	-0.00179	-0.00114	-0.000241
	549.54	0.00464	0.00739	0.0088	0.01173	0.01644	0.01847			549.54	0.000154	0.000438	0.000597	0.000348	0.000102	-0.000184			547.21	0.00186	0.00599	0.00837	0.0105	0.0145	0.0183			547.21	0.000648	0.000278251	-0.000197	0.000257	0.000439	0.000315			551.71	0.00202	0.00538	0.00972	0.01389	0.01706	0.01755			551.71	-0.00187	-0.00119	-0.000305
	550.13	0.00472	0.00734	0.00879	0.01172	0.01642	0.01838			550.13	0.000223	0.000382	0.000666	0.000427	0.000129	-0.000176			547.79	0.00175	0.00596	0.00851	0.01045	0.01435	0.01807			547.79	0.000581	0.000209676	-5.78e-05	0.000237	0.000342	0.000288			552.29	0.00193	0.0054	0.00967	0.01383	0.01693	0.01748			552.29	-0.00202	-0.00116	-0.000275
	550.71	0.00481	0.0073	0.00876	0.01173	0.01644	0.0184			550.71	0.000305	0.000315	0.000672	0.000516	0.000285	-0.000139			548.38	0.00173	0.00595	0.00862	0.01043	0.01422	0.0179			548.38	0.000535	0.000235054	1.17e-05	0.000213	0.000222	0.00028			552.88	0.00192	0.00542	0.00971	0.01381	0.01679	0.01733			552.88	-0.00206	-0.00109	-0.000221
	551.3	0.00494	0.00734	0.00873	0.01175	0.01644	0.01846			551.3	0.000443	0.000322	0.00067	0.000622	0.000473	-0.000165			548.96	0.00171	0.00594	0.00862	0.01039	0.01411	0.01776			548.96	0.000481	0.000306657	-4.94e-05	0.00017	7.24e-05	0.000187			553.46	0.00193	0.00544	0.00973	0.01391	0.01677	0.0173			553.46	-0.00209	-0.00111	-0.000163
	551.88	0.00506	0.0074	0.00866	0.01173	0.0164	0.01856			551.88	0.000593	0.000402	0.000626	0.000652	0.000581	-3e-05			549.54	0.00172	0.00595	0.00858	0.01039	0.01407	0.0177			549.54	0.000482	0.000444858	-0.000169	0.000216	4.06e-06	1.7e-05			554.05	0.00192	0.00544	0.00968	0.01401	0.01679	0.01721			554.05	-0.00208	-0.00112	-0.000158
	552.47	0.00507	0.00745	0.0086	0.01167	0.0163	0.01864			552.47	0.000611	0.000459	0.000551	0.000583	0.000532	0.000128			550.13	0.00169	0.00598	0.0085	0.01038	0.01398	0.0177			550.13	0.000484	0.000537983	-0.000325	0.000248	-0.000113	-4.3e-05			554.63	0.00198	0.00547	0.00969	0.0141	0.01679	0.0171			554.63	-0.00201	-0.0011	-0.000102
	553.05	0.00505	0.0075	0.00856	0.01158	0.01616	0.01862			553.05	0.000565	0.000522	0.000509	0.000486	0.000433	0.000263			550.71	0.00172	0.00605	0.00846	0.01039	0.01392	0.01774			550.71	0.000601	0.000610286	-0.000427	0.000366	-9.81e-05	5.4e-05			555.22	0.00203	0.00548	0.00971	0.01413	0.01676	0.01698			555.22	-0.00194	-0.00107	-2.91e-05
	553.64	0.00502	0.00744	0.00854	0.01144	0.01607	0.01847			553.64	0.000486	0.000493	0.00051	0.00033	0.000319	0.000252			551.3	0.0017	0.00615	0.00847	0.01035	0.01386	0.01779			551.3	0.000707	0.000639683	-0.00042	0.000445	-4.93e-06	6.6e-05			555.81	0.00202	0.00544	0.00962	0.0141	0.01659	0.01691			555.81	-0.00195	-0.0011	-0.000101
	554.22	0.005	0.00741	0.00858	0.01143	0.01607	0.01827			554.22	0.000401	0.000488	0.000575	0.000313	0.000276	0.000186			551.88	0.00169	0.00621	0.00854	0.01028	0.01376	0.01774			551.88	0.000764	0.00061008	-0.000322	0.000401	-1.9e-05	7.2e-05			556.39	0.00202	0.00541	0.00961	0.01411	0.01643	0.01692			556.39	-0.00193	-0.00112	-4.91e-05
	554.8	0.00504	0.00734	0.00861	0.01144	0.01619	0.01808			554.8	0.000365	0.000406	0.000629	0.000365	0.000359	4.4e-05			552.47	0.00163	0.00622	0.00868	0.01022	0.01362	0.01762			552.47	0.000706	0.000549932	-0.000214	0.000339	-0.000139	6.2e-05			556.98	0.00202	0.00537	0.0096	0.01399	0.01624	0.01687			556.98	-0.00198	-0.00114	-3.98e-05
	555.39	0.00509	0.00727	0.00859	0.01146	0.01633	0.01788			555.39	0.000361	0.000328	0.000671	0.000446	0.000534	-0.000144			553.05	0.00153	0.00618	0.00878	0.01015	0.01344	0.01744			553.05	0.000551	0.000495891	-0.000152	0.000188	-0.00036	3e-06			557.56	0.00197	0.00539	0.00964	0.01395	0.01615	0.0168			557.56	-0.00204	-0.00109	1.4e-05
	555.97	0.00514	0.00721	0.00856	0.01146	0.0164	0.0179			555.97	0.000404	0.000261	0.000674	0.00053	0.000698	-0.000204			553.64	0.00148	0.00609	0.00874	0.01011	0.01333	0.01727			553.64	0.000436	0.000464688	-0.00024	0.000118	-0.000504	-9.2e-05			558.15	0.00189	0.00533	0.00966	0.01389	0.01609	0.01665			558.15	-0.0022	-0.00117	2.1e-05
	556.56	0.00516	0.0072	0.00851	0.01146	0.01641	0.01795			556.56	0.000455	0.000262	0.000649	0.000593	0.000897	-0.000177			554.22	0.00149	0.00606	0.00873	0.01013	0.01326	0.01721			554.22	0.000382	0.00054047	-0.000345	0.000102	-0.000637	-0.000244			558.73	0.00187	0.00527	0.00975	0.01377	0.01599	0.01649			558.73	-0.00223	-0.00125	0.000168
	557.14	0.00517	0.00718	0.00845	0.01138	0.01634	0.01797			557.14	0.000495	0.000233	0.000555	0.000503	0.00088	-0.000158			554.8	0.00152	0.00608	0.0087	0.01014	0.01326	0.01724			554.8	0.00036	0.000632534	-0.000438	5.79e-05	-0.000737	-0.000317			559.32	0.00187	0.00531	0.00987	0.01374	0.01597	0.01629			559.32	-0.00221	-0.00121	0.000331
	557.72	0.00515	0.0072	0.0084	0.01132	0.01622	0.01798			557.72	0.00049	0.000265	0.000492	0.000417	0.000769	-0.000113			555.39	0.00155	0.00613	0.00867	0.01012	0.01324	0.01726			555.39	0.00037	0.000640106	-0.000528	8.97e-05	-0.00076	-0.000268			559.9	0.00187	0.00536	0.00995	0.01368	0.01602	0.01619			559.9	-0.00222	-0.00116	0.000437
	558.31	0.00502	0.00719	0.0084	0.01123	0.01605	0.0179			558.31	0.000377	0.000283	0.000478	0.000298	0.00055	-0.00014			555.97	0.0016	0.00622	0.00862	0.01003	0.01322	0.01734			555.97	0.000482	0.000620764	-0.000563	9.96e-05	-0.000698	-0.00027			560.49	0.00188	0.00541	0.01001	0.0136	0.01597	0.01604			560.49	-0.00224	-0.00107	0.000464
	558.89	0.00497	0.0072	0.00848	0.01124	0.01598	0.01778			558.89	0.000325	0.000303	0.000557	0.000261	0.000403	-0.000207			556.56	0.0016	0.00627	0.00866	0.00992	0.01321	0.01742			556.56	0.000576	0.000537124	-0.000482	4.9e-05	-0.000553	-0.000269			561.08	0.00187	0.00546	0.01004	0.01349	0.01589	0.01592			561.08	-0.00227	-0.00101	0.00044
	559.48	0.00492	0.00714	0.0085	0.0113	0.01596	0.01761			559.48	0.000266	0.000262	0.000584	0.000288	0.000301	-0.000304			557.14	0.00158	0.0063	0.00874	0.0098	0.01313	0.0174			557.14	0.00055	0.000436726	-0.000331	-8.01e-05	-0.000565	-0.000257			561.66	0.00183	0.00553	0.01006	0.01342	0.01574	0.01581			561.66	-0.00233	-0.000972	0.00045
	560.06	0.00487	0.0071	0.00851	0.01141	0.01604	0.01744			560.06	0.000203	0.000212	0.000607	0.000403	0.000322	-0.000443			557.72	0.00154	0.00628	0.0088	0.00969	0.01302	0.01725			557.72	0.000497	0.000313226	-0.000207	-0.000225	-0.000631	-0.000299			562.25	0.00183	0.00547	0.01004	0.01325	0.01551	0.01577			562.25	-0.00235	-0.00101	0.000377
	560.64	0.00484	0.00708	0.00849	0.01146	0.01611	0.01733			560.64	0.000159	0.000176	0.000622	0.000509	0.000381	-0.000564			558.31	0.00146	0.00622	0.00877	0.00962	0.01296	0.01699			558.31	0.000332	0.000195591	-0.000222	-0.00035	-0.0007	-0.000334			562.83	0.00183	0.00545	0.00996	0.01316	0.01537	0.01568			562.83	-0.00234	-0.00104	0.000297
	561.23	0.00478	0.00706	0.00841	0.01149	0.01612	0.01733			561.23	0.000141	0.000127	0.000565	0.000621	0.000511	-0.000602			558.89	0.00143	0.00615	0.00873	0.00965	0.01292	0.01688			558.89	0.000192	0.000188785	-0.000249	-0.000364	-0.000768	-0.000403			563.42	0.00174	0.00548	0.00983	0.01303	0.01519	0.01556			563.42	-0.00241	-0.00102	0.000129
	561.81	0.00477	0.0071	0.00836	0.01151	0.01611	0.01735			561.81	0.000169	0.00016	0.000499	0.000655	0.000632	-0.00063			559.48	0.00148	0.00612	0.00863	0.0097	0.01293	0.01683			559.48	0.000197	0.000254676	-0.000363	-0.000354	-0.000836	-0.000476			564	0.00171	0.00547	0.00975	0.01296	0.01509	0.01536			564	-0.00238	-0.00104	-1.11e-05
	562.4	0.00474	0.00721	0.00831	0.01148	0.01605	0.0174			562.4	0.000163	0.000262	0.000404	0.000559	0.0006	-0.000589			560.06	0.00146	0.00611	0.00852	0.00976	0.01294	0.01684			560.06	0.000131	0.000261636	-0.000542	-0.00029	-0.00089	-0.00055			564.59	0.00167	0.00549	0.00965	0.01295	0.01501	0.01514			564.59	-0.0024	-0.00104	-0.000188
	562.98	0.00467	0.00726	0.0083	0.0114	0.01591	0.01737			562.98	0.00013	0.000355	0.000362	0.00041	0.000462	-0.000527			560.64	0.0015	0.00611	0.00844	0.00977	0.01293	0.01688			560.64	0.000203	0.00029203	-0.000628	-0.000203	-0.00092	-0.000518			565.17	0.00168	0.00553	0.00962	0.01296	0.01498	0.01497			565.17	-0.00236	-0.00102	-0.000263
	563.56	0.0046	0.00728	0.00835	0.01136	0.01577	0.01728			563.56	5.18e-05	0.00036	0.000343	0.000264	0.000269	-0.000507			561.23	0.00149	0.00612	0.00843	0.00972	0.0129	0.01697			561.23	0.000313	0.000236304	-0.00061	-0.00014	-0.000878	-0.000453			565.76	0.00173	0.0056	0.00955	0.01293	0.01495	0.0148			565.76	-0.00226	-0.000965	-0.000334
	564.15	0.00458	0.00721	0.00838	0.01135	0.01567	0.01711			564.15	2.97e-05	0.000307	0.000369	0.000201	0.000141	-0.000559			561.81	0.00146	0.0061	0.00842	0.00963	0.01291	0.01707			561.81	0.000408	0.000148443	-0.000546	-0.000146	-0.000737	-0.000391			566.34	0.00169	0.00563	0.00948	0.01285	0.0149	0.01465			566.34	-0.00226	-0.000936	-0.000442
	564.73	0.00459	0.00713	0.00843	0.01137	0.01563	0.01692			564.73	1.27e-05	0.000205	0.000403	0.000164	2.24e-05	-0.000659			562.4	0.00144	0.0061	0.00847	0.00956	0.01291	0.01716			562.4	0.000478	0.000113743	-0.000408	-0.000231	-0.000651	-0.000385			566.93	0.00171	0.00566	0.00937	0.01275	0.01484	0.01458			566.93	-0.00224	-0.000919	-0.000525
	565.31	0.00461	0.00708	0.00846	0.01142	0.01564	0.01676			565.31	1.95e-05	0.000135	0.000433	0.000185	-2.16e-05	-0.000782			562.98	0.00138	0.00603	0.00855	0.00952	0.01286	0.01711			562.98	0.000432	-1.09668e-05	-0.000295	-0.000351	-0.000687	-0.000399			567.51	0.00169	0.00568	0.00933	0.0127	0.01472	0.01453			567.51	-0.0023	-0.000889	-0.000562
	565.9	0.00467	0.00704	0.00844	0.01148	0.01568	0.01662			565.9	7.42e-05	7.37e-05	0.000441	0.000283	2.74e-05	-0.000918			563.56	0.00127	0.00592	0.00856	0.00951	0.01279	0.01687			563.56	0.000284	-4.31432e-05	-0.000292	-0.000477	-0.000813	-0.000434			568.1	0.00166	0.00567	0.00926	0.01265	0.01453	0.0145			568.1	-0.00239	-0.000907	-0.000645
	566.48	0.00473	0.00703	0.00837	0.01155	0.01563	0.01664			566.48	0.000171	4.39e-05	0.000393	0.000413	0.000104	-0.000908			564.15	0.00124	0.0058	0.00852	0.00958	0.01281	0.0167			564.15	0.000243	-9.3628e-06	-0.000336	-0.0005	-0.000851	-0.000476			568.68	0.00172	0.00565	0.00919	0.01258	0.01433	0.0144			568.68	-0.00236	-0.000963	-0.000768
	567.07	0.00476	0.00707	0.00833	0.01155	0.01554	0.01668			567.07	0.000228	6.32e-05	0.000328	0.000464	0.00019	-0.000947			564.73	0.00124	0.00574	0.00842	0.00966	0.01283	0.01661			564.73	0.00021	8.38384e-05	-0.000465	-0.000508	-0.000906	-0.000465			569.27	0.00179	0.00554	0.00918	0.01253	0.01417	0.01426			569.27	-0.00229	-0.00112	-0.000835
	567.65	0.00474	0.00712	0.00827	0.0115	0.0154	0.01669			567.65	0.000225	0.000101	0.000234	0.000402	0.000128	-0.000944			565.31	0.00125	0.00572	0.00835	0.00972	0.01293	0.01656			565.31	0.000221	0.00016998	-0.000572	-0.000505	-0.000898	-0.000453			569.85	0.00178	0.00547	0.00917	0.01247	0.01402	0.01404			569.85	-0.00233	-0.00123	-0.000877
	568.23	0.00472	0.00713	0.00823	0.0114	0.01523	0.01667			568.23	0.000233	0.00013	0.000167	0.000298	6.68e-06	-0.00091			565.9	0.00125	0.00569	0.00831	0.00976	0.01302	0.01652			565.9	0.000284	0.000181766	-0.000651	-0.000439	-0.000832	-0.000482			570.44	0.00183	0.00545	0.00916	0.01246	0.01395	0.01386			570.44	-0.00233	-0.00126	-0.000872
	568.82	0.00464	0.00711	0.00827	0.01132	0.01504	0.01656			568.82	0.000164	0.000148	0.000152	0.000159	-0.000187	-0.000944			566.48	0.00127	0.00563	0.00829	0.00975	0.01311	0.01651			566.48	0.000401	0.000115041	-0.000682	-0.000408	-0.000701	-0.000437			571.02	0.00189	0.00538	0.00913	0.01235	0.01383	0.01371			571.02	-0.0023	-0.00136	-0.000928
	569.4	0.00458	0.00706	0.00834	0.01127	0.01493	0.0164			569.4	7e-05	8.4e-05	0.00017	6.64e-05	-0.000337	-0.00106			567.07	0.00127	0.00562	0.00832	0.00974	0.01321	0.01656			567.07	0.000529	0.000106155	-0.000604	-0.00034	-0.000437	-0.000428			571.61	0.00194	0.00534	0.00911	0.01233	0.01374	0.01353			571.61	-0.0023	-0.00144	-0.001
	569.98	0.00459	0.00703	0.00842	0.01123	0.01493	0.01627			569.98	6.22e-05	5.41e-05	0.000222	1.62e-06	-0.000381	-0.0011			567.65	0.00123	0.00551	0.00839	0.00967	0.01321	0.01655			567.65	0.000562	-2.55048e-05	-0.000456	-0.000399	-0.000348	-0.000473			572.19	0.00201	0.00536	0.00917	0.01221	0.01369	0.01345			572.19	-0.00225	-0.00146	-0.000954
	570.57	0.0046	0.00697	0.00844	0.01117	0.01493	0.01608			570.57	2.91e-05	-2.1e-05	0.000238	-7.01e-05	-0.000424	-0.00122			568.23	0.00117	0.00541	0.0085	0.00964	0.01318	0.01647			568.23	0.000539	-0.000113152	-0.000332	-0.000467	-0.000309	-0.000536			572.78	0.00202	0.00532	0.00914	0.01209	0.0136	0.01337			572.78	-0.00225	-0.00151	-0.00102
	571.15	0.00462	0.00696	0.00844	0.01112	0.01498	0.01591			571.15	5.51e-05	-1.49e-05	0.000278	-6.15e-05	-0.000342	-0.00135			568.82	0.00106	0.00531	0.00858	0.00962	0.0131	0.01629			568.82	0.000461	-0.00013331	-0.000242	-0.000562	-0.00037	-0.000606			573.36	0.00204	0.00533	0.00912	0.01198	0.01351	0.01337			573.36	-0.00223	-0.00154	-0.00105
	571.73	0.00466	0.00698	0.00843	0.0111	0.01502	0.01581			571.73	8.66e-05	-5.53e-06	0.000258	-3.65e-05	-0.000234	-0.00146			569.4	0.00099245	0.0052	0.00858	0.00973	0.01301	0.01608			569.4	0.000359	-8.84464e-05	-0.000291	-0.000524	-0.000471	-0.000628			573.94	0.00202	0.00521	0.00904	0.01187	0.01334	0.01337			573.94	-0.00232	-0.00168	-0.00112
	572.32	0.00467	0.00701	0.00836	0.01105	0.01495	0.01581			572.32	0.000161	2.9e-05	0.00019	-2.68e-05	-0.000186	-0.00153			569.98	0.00091769	0.00514	0.00854	0.00989	0.01295	0.01593			569.98	0.000286	-3.5936e-06	-0.000403	-0.000407	-0.000552	-0.000654			574.53	0.00204	0.00527	0.00892	0.01182	0.01323	0.01329			574.53	-0.00233	-0.00161	-0.00126
	572.9	0.00471	0.00708	0.0083	0.01101	0.01486	0.01582			572.9	0.000239	7.47e-05	0.000112	-4.46e-05	-0.000175	-0.00155			570.57	0.00087167	0.00512	0.0085	0.01004	0.01293	0.01585			570.57	0.000286	7.48908e-05	-0.000496	-0.00023	-0.000587	-0.000667			575.11	0.00201	0.00524	0.00882	0.01165	0.01309	0.01311			575.11	-0.00239	-0.0017	-0.00141
	573.48	0.00468	0.00714	0.00827	0.01092	0.01471	0.01582			573.48	0.000256	0.000143	6.89e-05	-0.000105	-0.00028	-0.00153			571.15	0.00077207	0.00511	0.00844	0.01013	0.01287	0.01577			571.15	0.000212	8.7886e-05	-0.000627	-0.000118	-0.00068	-0.0006			575.7	0.00197	0.00518	0.00871	0.01157	0.01299	0.01286			575.7	-0.0025	-0.00179	-0.00157
	574.06	0.00459	0.00716	0.00823	0.01081	0.01454	0.01577			574.06	0.0002	0.000164	1.62e-05	-0.000224	-0.000465	-0.00154			571.73	0.00070267	0.00514	0.00844	0.01013	0.01283	0.01576			571.73	0.000248	0.000110455	-0.000667	-4.6e-05	-0.00067	-0.000641			576.28	0.00198	0.00511	0.0086	0.01149	0.0129	0.0126			576.28	-0.00247	-0.0019	-0.0017
	574.65	0.00456	0.00716	0.00823	0.01076	0.01442	0.01566			574.65	0.000164	0.000153	3.65e-05	-0.000263	-0.000629	-0.00156			572.32	0.00062293	0.00515	0.00848	0.01008	0.01278	0.01575			572.32	0.000309	7.78676e-05	-0.000613	2.79e-05	-0.000596	-0.000695			576.87	0.00198	0.00506	0.00852	0.01146	0.01285	0.01234			576.87	-0.00247	-0.00199	-0.00181
	575.23	0.00458	0.00711	0.00825	0.01078	0.01438	0.01554			575.23	0.000163	0.000104	7.6e-05	-0.000269	-0.000743	-0.00163			572.9	0.00055795	0.00516	0.0086	0.01004	0.01273	0.01575			572.9	0.000328	5.04712e-05	-0.000436	4.48e-05	-0.000501	-0.000752			577.45	0.00197	0.00502	0.00847	0.01143	0.01279	0.01216			577.45	-0.00248	-0.00205	-0.00191
	575.81	0.00462	0.00707	0.00829	0.01077	0.01437	0.01541			575.81	0.00016	2.98e-05	0.000108	-0.000293	-0.000809	-0.00172			573.48	0.00048832	0.00522	0.00879	0.01002	0.01269	0.01576			573.48	0.000328	0.00010965	-0.000196	2.18e-05	-0.000464	-0.000875			578.04	0.00193	0.00493	0.00846	0.0113	0.01271	0.01199			578.04	-0.00253	-0.00216	-0.00191
	576.4	0.00467	0.00706	0.00831	0.01079	0.01441	0.01529			576.4	0.000198	-1.27e-05	0.000163	-0.000226	-0.000807	-0.0018			574.06	0.00037936	0.00517	0.00892	0.01001	0.0126	0.01564			574.06	0.000229	7.90376e-05	-4.32e-05	-1.34e-05	-0.000505	-0.00096			578.62	0.00192	0.00488	0.00836	0.01119	0.01262	0.01187			578.62	-0.00261	-0.00221	-0.00205
	576.98	0.00476	0.00707	0.00827	0.0108	0.01446	0.01517			576.98	0.000267	-5.54e-05	0.00014	-0.000192	-0.000771	-0.00196			574.65	0.0002551	0.00509	0.00899	0.01005	0.0125	0.01547			574.65	5.84e-05	0.00010077	-1.81e-05	-5.18e-06	-0.000603	-0.00106			579.2	0.00191	0.00476	0.00821	0.01111	0.01245	0.0118			579.2	-0.00272	-0.00235	-0.0022
	577.56	0.00481	0.00708	0.00821	0.01078	0.01439	0.01519			577.56	0.00032	-7.09e-05	0.000102	-0.000146	-0.000774	-0.00199			575.23	0.00019756	0.00502	0.00895	0.01013	0.0124	0.01532			575.23	-4.37e-05	0.000176108	-0.000105	4.14e-05	-0.00074	-0.00112			579.79	0.00184	0.00472	0.00817	0.01106	0.01223	0.01171			579.79	-0.00286	-0.00244	-0.00227
	578.15	0.00486	0.00712	0.00817	0.01078	0.01434	0.01522			578.15	0.000391	-5.46e-05	4.33e-05	-0.000116	-0.000714	-0.002			575.81	0.00016119	0.00501	0.00889	0.01017	0.01229	0.01519			575.81	-7.8e-05	0.000278832	-0.00025	5.59e-05	-0.000924	-0.0011			580.37	0.00169	0.00459	0.00804	0.01102	0.0121	0.0116			580.37	-0.00305	-0.00263	-0.00245
	578.73	0.00487	0.0072	0.00813	0.01069	0.01423	0.01527			578.73	0.000414	9.09e-06	-3.59e-05	-0.000252	-0.000766	-0.00192			576.4	0.00020974	0.00507	0.00886	0.01022	0.01223	0.01515			576.4	-3.08e-05	0.000411304	-0.00037	0.000114	-0.00104	-0.00107			580.96	0.0016	0.00448	0.00806	0.01095	0.01187	0.0115			580.96	-0.00316	-0.00279	-0.00243
	579.31	0.00483	0.00725	0.00809	0.01058	0.01407	0.01528			579.31	0.000377	6.6e-05	-8.43e-05	-0.000398	-0.000924	-0.00181			576.98	0.00023944	0.00514	0.00884	0.01021	0.01223	0.0152			576.98	2.03e-05	0.000498237	-0.000509	0.000122	-0.00109	-0.000995			581.54	0.00158	0.00444	0.00806	0.01094	0.01172	0.01142			581.54	-0.00318	-0.00286	-0.00244
	579.89	0.0048	0.00725	0.0081	0.01051	0.01396	0.01523			579.89	0.000326	6.65e-05	-0.000103	-0.000536	-0.00107	-0.00177			577.56	0.00020196	0.00522	0.00887	0.01015	0.0122	0.01526			577.56	5.12e-05	0.000495535	-0.000502	0.000121	-0.00109	-0.000989			582.13	0.00153	0.00442	0.00803	0.0109	0.01156	0.01136			582.13	-0.00327	-0.00291	-0.00251
	580.48	0.00481	0.00721	0.00811	0.01047	0.0139	0.01512			580.48	0.000276	2.88e-05	-0.000102	-0.000623	-0.00118	-0.00177			578.15	0.00025512	0.00533	0.00902	0.01009	0.01219	0.01537			578.15	0.000249	0.000536752	-0.000327	0.000147	-0.000992	-0.00103			582.71	0.00151	0.00442	0.00799	0.0108	0.01142	0.01132			582.71	-0.00334	-0.00294	-0.00257
	581.06	0.00486	0.00717	0.00813	0.01047	0.0139	0.015			581.06	0.000264	-2.59e-05	-8.53e-05	-0.000676	-0.00126	-0.00174			578.73	0.0002842	0.0054	0.00917	0.01003	0.01217	0.01547			578.73	0.000331	0.000552784	-0.000139	8.95e-05	-0.000916	-0.00109			583.29	0.00146	0.00438	0.00797	0.01078	0.01132	0.01121			583.29	-0.00343	-0.00301	-0.0026
	581.64	0.00495	0.00712	0.00814	0.01047	0.01395	0.01486			581.64	0.000278	-0.000103	-8.52e-05	-0.000709	-0.00126	-0.00175			579.31	0.00025904	0.00541	0.00931	0.00996	0.01212	0.01547			579.31	0.000293	0.000524044	2.46e-05	-2.1e-05	-0.000912	-0.00112			583.88	0.00142	0.0044	0.00798	0.01065	0.01129	0.01116			583.88	-0.0035	-0.00303	-0.00262
	582.22	0.00499	0.00707	0.00812	0.01044	0.01399	0.01472			582.22	0.000259	-0.000186	-0.000112	-0.00074	-0.00126	-0.00182			579.89	0.00021571	0.00533	0.00936	0.0099	0.01204	0.01539			579.89	0.000187	0.000424806	5.58e-05	-0.000137	-0.000992	-0.00119			584.46	0.00147	0.00441	0.0079	0.01058	0.01121	0.01119			584.46	-0.00347	-0.00305	-0.00273
	582.81	0.00509	0.00706	0.00807	0.01043	0.01408	0.01462			582.81	0.000331	-0.00023	-0.000153	-0.000721	-0.00119	-0.00191			580.48	0.00014821	0.00527	0.00937	0.00991	0.01198	0.01524			580.48	4.62e-05	0.000425191	3.46e-06	-0.0002	-0.00109	-0.00122			585.04	0.00153	0.00442	0.00787	0.01052	0.01118	0.01112			585.04	-0.00344	-0.00305	-0.00273
	583.39	0.0052	0.00706	0.008	0.01041	0.01413	0.01455			583.39	0.000463	-0.000242	-0.000214	-0.000692	-0.0011	-0.00198			581.06	0.00013077	0.00522	0.0093	0.00998	0.01194	0.01514			581.06	-4.54e-05	0.000509454	-0.000132	-0.000189	-0.00117	-0.00121			585.63	0.00148	0.0044	0.00781	0.01038	0.01107	0.01116			585.63	-0.00349	-0.00307	-0.00281
	583.97	0.00525	0.00708	0.00792	0.01035	0.01401	0.01459			583.97	0.000516	-0.000263	-0.000324	-0.000745	-0.00115	-0.00196			581.64	0.00013848	0.00523	0.00921	0.01006	0.01194	0.01507			581.64	-9.03e-05	0.00060918	-0.00034	-0.000137	-0.00122	-0.00122			586.21	0.00134	0.00438	0.00784	0.01033	0.01102	0.01104			586.21	-0.00368	-0.00311	-0.0028
	584.56	0.00524	0.00711	0.00789	0.01029	0.01392	0.01467			584.56	0.000524	-0.000238	-0.000402	-0.000857	-0.00116	-0.00193			582.22	0.00016127	0.00531	0.00914	0.0101	0.01192	0.01502			582.22	-8.61e-05	0.000688628	-0.000528	-9.86e-05	-0.00129	-0.00112			586.8	0.00132	0.00436	0.00787	0.01024	0.01093	0.01094			586.8	-0.00372	-0.00314	-0.00278
	585.14	0.00517	0.00709	0.00788	0.01021	0.01377	0.01468			585.14	0.000448	-0.000275	-0.00047	-0.00102	-0.00124	-0.00197			582.81	0.00018784	0.00542	0.00912	0.01013	0.01195	0.01504			582.81	-4.82e-05	0.000717072	-0.000649	-6.27e-05	-0.00132	-0.00108			587.38	0.00132	0.00443	0.00797	0.01019	0.01091	0.01089			587.38	-0.00372	-0.0031	-0.00273
	585.72	0.00515	0.00708	0.00788	0.0102	0.01369	0.01468			585.72	0.000391	-0.000301	-0.000514	-0.00113	-0.00131	-0.00197			583.39	0.00021052	0.00554	0.00913	0.01009	0.01198	0.01507			583.39	4.22e-05	0.000702319	-0.000689	-5.47e-05	-0.00128	-0.00103			587.96	0.00134	0.00438	0.00796	0.01008	0.01085	0.01075			587.96	-0.00368	-0.00318	-0.00273
	586.3	0.00515	0.00705	0.00794	0.01025	0.01365	0.01461			586.3	0.000356	-0.000328	-0.000478	-0.00113	-0.00139	-0.00196			583.97	0.00027551	0.00568	0.00919	0.01005	0.01204	0.01515			583.97	0.0002	0.00071521	-0.000603	-1.72e-05	-0.00113	-0.00104			588.55	0.00136	0.00442	0.00804	0.01005	0.01081	0.01064			588.55	-0.00364	-0.00314	-0.00259
	586.88	0.00511	0.00697	0.00795	0.0103	0.01365	0.01449			586.88	0.000296	-0.000407	-0.000495	-0.00115	-0.00145	-0.00201			584.56	0.00029615	0.00581	0.00927	0.01001	0.0121	0.01524			584.56	0.000278	0.000721174	-0.000454	-1.68e-05	-0.000936	-0.00111			589.13	0.00139	0.00443	0.00803	0.00991	0.01076	0.01053			589.13	-0.00363	-0.0031	-0.0026
	587.47	0.00509	0.00695	0.008	0.01034	0.01369	0.01435			587.47	0.000225	-0.000447	-0.00046	-0.00115	-0.00149	-0.0021			585.14	0.00026459	0.00588	0.00933	0.00998	0.01206	0.01529			585.14	0.000183	0.000721419	-0.000343	-0.000103	-0.000935	-0.00114			589.71	0.00139	0.00448	0.0081	0.00979	0.0107	0.0104			589.71	-0.00362	-0.00305	-0.00251
	588.05	0.00512	0.00696	0.00802	0.0104	0.01381	0.01428			588.05	0.000194	-0.000476	-0.000441	-0.00111	-0.00143	-0.00216			585.72	0.00017892	0.00588	0.00936	0.00995	0.01199	0.01521			585.72	4.52e-05	0.000705231	-0.000265	-0.000176	-0.001	-0.00119			590.3	0.0014	0.00442	0.00808	0.00977	0.01071	0.01028			590.3	-0.00361	-0.00312	-0.00253
	588.63	0.00515	0.00698	0.00798	0.01043	0.01393	0.0142			588.63	0.00022	-0.000466	-0.00047	-0.00107	-0.00132	-0.00224			586.3	0.0001092	0.00582	0.00934	0.00997	0.01186	0.01506			586.3	-0.000116	0.000676128	-0.000295	-0.000218	-0.00115	-0.00121			590.88	0.00137	0.00445	0.00804	0.00968	0.0106	0.01013			590.88	-0.00367	-0.0031	-0.00257
	589.21	0.00514	0.00702	0.00794	0.01044	0.01402	0.01411			589.21	0.000225	-0.000463	-0.000523	-0.00101	-0.00121	-0.00234			586.88	4.3422e-05	0.00565	0.00927	0.01002	0.0118	0.01485			586.88	-0.000292	0.000613862	-0.000362	-0.000241	-0.00128	-0.00124			591.47	0.00137	0.00446	0.00803	0.00967	0.0105	0.01004			591.47	-0.00373	-0.00309	-0.00259
	589.8	0.00513	0.00705	0.00792	0.01042	0.01406	0.01407			589.8	0.00025	-0.000474	-0.000593	-0.00101	-0.00113	-0.0024			587.47	8.5771e-05	0.00559	0.00922	0.01016	0.01178	0.01473			587.47	-0.000329	0.000661809	-0.000448	-0.000139	-0.00138	-0.00122			592.05	0.00135	0.00442	0.0079	0.00955	0.01041	0.00988			592.05	-0.00379	-0.00315	-0.00275
	590.38	0.00508	0.00711	0.0079	0.01038	0.01402	0.01409			590.38	0.000223	-0.000445	-0.000695	-0.00113	-0.00116	-0.00241			588.05	0.00012322	0.00555	0.00916	0.01022	0.01183	0.0147			588.05	-0.000382	0.000587813	-0.000569	-9.45e-05	-0.00144	-0.00118			592.63	0.00134	0.00443	0.00779	0.00944	0.01031	0.0098			592.63	-0.00385	-0.00317	-0.00292
	590.96	0.00501	0.00717	0.00792	0.01033	0.01387	0.01413			590.96	0.000172	-0.000402	-0.000759	-0.00126	-0.00127	-0.00238			588.63	0.00022299	0.00554	0.00914	0.01025	0.01188	0.0147			588.63	-0.0003	0.000527037	-0.000655	-7.04e-05	-0.00151	-0.00112			593.22	0.00142	0.00449	0.00771	0.00945	0.0102	0.00981			593.22	-0.00383	-0.00315	-0.0031
	591.54	0.00496	0.00716	0.00796	0.01034	0.01375	0.01409			591.54	0.000133	-0.000407	-0.000775	-0.00135	-0.00134	-0.00247			589.21	0.00030363	0.00554	0.00913	0.0102	0.01193	0.01472			589.21	-0.000183	0.00039017	-0.000659	-8.97e-05	-0.00152	-0.00121			593.8	0.00137	0.00452	0.00761	0.00942	0.01002	0.00968			593.8	-0.00394	-0.00318	-0.00329
	592.12	0.00494	0.00712	0.00799	0.01039	0.01367	0.01405			592.12	0.000109	-0.000443	-0.000787	-0.0014	-0.00143	-0.00252			589.8	0.00042006	0.00557	0.00919	0.01016	0.01201	0.01482			589.8	1.41e-05	0.000297226	-0.000533	-9.42e-05	-0.00142	-0.00127			594.38	0.00142	0.00456	0.00752	0.00939	0.00983	0.00957			594.38	-0.00395	-0.00319	-0.00344
	592.71	0.00493	0.00707	0.00804	0.01049	0.0136	0.01396			592.71	8.03e-05	-0.000499	-0.000786	-0.00138	-0.00154	-0.00254			590.38	0.00047586	0.00554	0.00929	0.01012	0.01205	0.01493			590.38	0.000146	0.000180419	-0.000328	-0.000133	-0.00133	-0.00134			594.97	0.00145	0.00458	0.00746	0.00942	0.00976	0.00955			594.97	-0.00392	-0.00324	-0.00354
	593.29	0.00492	0.00701	0.00806	0.01058	0.01357	0.01387			593.29	5.16e-05	-0.000579	-0.000781	-0.00134	-0.00163	-0.0026			590.96	0.00049381	0.00548	0.00936	0.01008	0.0121	0.01501			590.96	0.000168	3.09728e-05	-0.000171	-0.000227	-0.00124	-0.00139			595.55	0.00146	0.0046	0.00736	0.00938	0.00971	0.00951			595.55	-0.0039	-0.00327	-0.00368
	593.87	0.00495	0.007	0.00807	0.0107	0.01359	0.0138			593.87	5.97e-05	-0.000631	-0.00079	-0.00126	-0.00167	-0.00261			591.54	0.00049495	0.00544	0.00943	0.01008	0.01212	0.01509			591.54	0.000145	-4.66712e-05	-6.95e-05	-0.000332	-0.00118	-0.0015			596.13	0.0014	0.00462	0.00728	0.00936	0.0096	0.00942			596.13	-0.00404	-0.00326	-0.00372
	594.45	0.00499	0.007	0.00804	0.01078	0.01361	0.01374			594.45	9.02e-05	-0.000656	-0.000829	-0.0012	-0.00169	-0.00264			592.12	0.00040653	0.00531	0.00945	0.01013	0.0121	0.01512			592.12	3.37e-05	-0.000123438	-5.27e-05	-0.000396	-0.00124	-0.0016			596.72	0.00144	0.00465	0.00725	0.00931	0.00965	0.00935			596.72	-0.00407	-0.00322	-0.00374
	595.03	0.00502	0.00702	0.00801	0.01088	0.01364	0.0137			595.03	0.000107	-0.000681	-0.00089	-0.0011	-0.00169	-0.00269			592.71	0.00027176	0.00516	0.00937	0.01018	0.01201	0.01503			592.71	-0.000102	-0.000180744	-0.000147	-0.000452	-0.0014	-0.00169			597.3	0.00138	0.00462	0.0072	0.00929	0.00964	0.00932			597.3	-0.00419	-0.00329	-0.00388
	595.62	0.00505	0.00706	0.00798	0.01096	0.01364	0.01366			595.62	0.000184	-0.000657	-0.000949	-0.000989	-0.00163	-0.00275			593.29	0.00018909	0.00507	0.00924	0.01027	0.01201	0.01488			593.29	-0.000201	-0.000118944	-0.000328	-0.000463	-0.00151	-0.00174			597.88	0.0014	0.00456	0.00721	0.00921	0.00961	0.00922			597.88	-0.00424	-0.00344	-0.00393
	596.2	0.00502	0.00711	0.00792	0.01096	0.01356	0.01364			596.2	0.000197	-0.000652	-0.00106	-0.000989	-0.00166	-0.0028			593.87	0.00016286	0.005	0.00919	0.0104	0.01208	0.01473			593.87	-0.000214	-9.6522e-05	-0.000416	-0.000377	-0.00155	-0.00167			598.46	0.00133	0.00455	0.00721	0.00911	0.0095	0.00905			598.46	-0.00426	-0.00352	-0.00395
	596.78	0.00497	0.00715	0.00791	0.0109	0.01343	0.01367			596.78	0.000161	-0.000641	-0.00115	-0.0011	-0.00173	-0.00278			594.45	0.00013758	0.00497	0.00913	0.01047	0.01219	0.01469			594.45	-0.000219	-7.93976e-05	-0.000558	-0.000338	-0.00154	-0.00157			599.05	0.00139	0.00449	0.00719	0.00904	0.00947	0.009			599.05	-0.00425	-0.00364	-0.00402
	597.36	0.00491	0.00719	0.00793	0.01085	0.01331	0.01369			597.36	9.14e-05	-0.000622	-0.00121	-0.00123	-0.0018	-0.0028			595.03	0.0001691	0.00497	0.00911	0.0105	0.01231	0.01468			595.03	-0.000133	-5.32516e-05	-0.000649	-0.000324	-0.00153	-0.00154			599.63	0.00139	0.00443	0.00716	0.00896	0.00934	0.0089			599.63	-0.00429	-0.00369	-0.00407
	597.94	0.00488	0.00717	0.00801	0.01081	0.01321	0.01364			597.94	3.27e-05	-0.000652	-0.00123	-0.00136	-0.00189	-0.00292			595.62	0.00017372	0.00498	0.00914	0.01052	0.01247	0.01472			595.62	-4.23e-05	-2.58672e-05	-0.000642	-0.000325	-0.00145	-0.00149			600.21	0.00147	0.00439	0.00711	0.00895	0.00932	0.00893			600.21	-0.00427	-0.00376	-0.00419
	598.52	0.00489	0.00713	0.00815	0.01082	0.01317	0.01355			598.52	2.84e-05	-0.000705	-0.00116	-0.00143	-0.00196	-0.00296			596.2	0.00017632	0.00496	0.0092	0.0105	0.0126	0.01477			596.2	8.33e-05	-5.34544e-05	-0.000535	-0.000323	-0.00133	-0.00161			600.8	0.00153	0.00437	0.00711	0.00894	0.00926	0.00892			600.8	-0.00426	-0.00384	-0.00427
	599.11	0.0049	0.00707	0.00823	0.01078	0.01314	0.01346			599.11	1.61e-05	-0.000765	-0.00112	-0.00152	-0.00202	-0.00298			596.78	0.00013867	0.00496	0.00929	0.01049	0.01268	0.01482			596.78	0.000138	-4.67984e-05	-0.000351	-0.000329	-0.00118	-0.00168			601.38	0.00164	0.00444	0.00711	0.00894	0.00922	0.00894			601.38	-0.0042	-0.00383	-0.00427
	599.69	0.00497	0.00704	0.00831	0.01079	0.01317	0.01336			599.69	4.96e-05	-0.000818	-0.0011	-0.00156	-0.00207	-0.00305			597.36	0.00012833	0.00494	0.00939	0.01051	0.01273	0.0149			597.36	0.000194	-4.51276e-05	-0.000173	-0.000374	-0.00108	-0.00178			601.96	0.00163	0.00438	0.00699	0.0089	0.00913	0.00887			601.96	-0.00428	-0.00393	-0.00447
	600.27	0.005	0.00702	0.00836	0.01079	0.0132	0.01325			600.27	6.39e-05	-0.000881	-0.00108	-0.00156	-0.00207	-0.00312			597.94	6.7431e-05	0.00489	0.00949	0.01053	0.01274	0.01498			597.94	0.000128	-5.09432e-05	-2.9e-05	-0.00049	-0.00108	-0.00187			602.55	0.0016	0.00433	0.00702	0.00881	0.00917	0.00884			602.55	-0.00431	-0.00403	-0.00451
	600.85	0.00506	0.00704	0.00841	0.01079	0.01326	0.01317			600.85	8.45e-05	-0.000918	-0.00106	-0.00153	-0.00203	-0.00315			598.52	-5.9249e-05	0.0048	0.00948	0.0106	0.01266	0.01496			598.52	-6.5e-06	-5.4902e-05	-1.17e-05	-0.000558	-0.00113	-0.00197			603.13	0.00162	0.00428	0.00696	0.00878	0.00918	0.00879			603.13	-0.00437	-0.00413	-0.00452
	601.43	0.00513	0.00709	0.00842	0.01077	0.01332	0.01312			601.43	0.000151	-0.000922	-0.00107	-0.00152	-0.00199	-0.00323			599.11	-0.00018749	0.00464	0.00942	0.01074	0.01262	0.01487			599.11	-0.000186	-7.59588e-05	-7.63e-05	-0.000507	-0.00121	-0.00207			603.71	0.00159	0.00414	0.00686	0.00868	0.00916	0.00866			603.71	-0.0044	-0.00426	-0.00462
	602.01	0.00516	0.00713	0.0084	0.01071	0.01332	0.0131			602.01	0.000182	-0.000951	-0.00112	-0.00155	-0.00197	-0.00326			599.69	-0.00022288	0.00455	0.00936	0.01086	0.0126	0.01474			599.69	-0.000253	-3.73836e-05	-0.000186	-0.00044	-0.00128	-0.00212			604.29	0.00151	0.00404	0.00675	0.00854	0.00889	0.00844			604.29	-0.00452	-0.00439	-0.0047
	602.59	0.00513	0.00721	0.0084	0.01065	0.01324	0.01308			602.59	0.000161	-0.000922	-0.00116	-0.0016	-0.00203	-0.00329			600.27	-0.0002572	0.00448	0.00932	0.01097	0.01262	0.01462			600.27	-0.000267	1.02048e-05	-0.000303	-0.000369	-0.00134	-0.00208			604.88	0.00144	0.00398	0.00666	0.00842	0.00872	0.00835			604.88	-0.00463	-0.00445	-0.00486
	603.18	0.00509	0.00726	0.0084	0.01059	0.0131	0.01309			603.18	0.000127	-0.000909	-0.00122	-0.00169	-0.00213	-0.00332			600.85	-0.0002629	0.00444	0.00923	0.01102	0.01264	0.01456			600.85	-0.000259	4.396e-07	-0.000511	-0.000333	-0.00139	-0.00201			605.46	0.00146	0.00392	0.00662	0.00827	0.00863	0.00833			605.46	-0.00459	-0.00459	-0.00499
	603.76	0.00505	0.00731	0.00843	0.01055	0.01295	0.01311			603.76	9.06e-05	-0.00088	-0.00122	-0.00176	-0.00226	-0.00331			601.43	-0.00025064	0.00445	0.00927	0.01108	0.01269	0.01458			601.43	-0.000198	2.04604e-05	-0.000567	-0.000281	-0.00141	-0.00196			606.04	0.0014	0.00392	0.00648	0.00821	0.00858	0.00821			606.04	-0.00469	-0.00465	-0.00516
	604.34	0.00505	0.00731	0.00848	0.01054	0.01288	0.01307			604.34	8.22e-05	-0.0009	-0.00123	-0.00186	-0.00234	-0.00335			602.01	-0.00021947	0.00451	0.00934	0.01106	0.01273	0.01463			602.01	-9.64e-05	3.30944e-05	-0.000536	-0.000271	-0.00139	-0.00202			606.62	0.00142	0.00388	0.0064	0.00807	0.00844	0.00813			606.62	-0.00472	-0.0047	-0.00523
	604.92	0.00506	0.00735	0.00852	0.01056	0.0128	0.01299			604.92	5.3e-05	-0.000902	-0.00122	-0.00192	-0.00242	-0.00343			602.59	-0.00019154	0.00451	0.00939	0.01102	0.01278	0.01466			602.59	1.71e-05	-8.6776e-06	-0.000443	-0.000276	-0.00133	-0.00197			607.21	0.00136	0.00386	0.00636	0.00802	0.00832	0.00798			607.21	-0.0048	-0.00474	-0.00528
	605.5	0.00507	0.00735	0.00856	0.01059	0.01277	0.01291			605.5	3.57e-05	-0.000924	-0.0012	-0.00192	-0.00252	-0.00345			603.18	-0.00016726	0.00456	0.00953	0.01103	0.01285	0.01476			603.18	0.000115	5.11628e-05	-0.000207	-0.00025	-0.0012	-0.00197			607.79	0.00138	0.00383	0.00629	0.00799	0.00827	0.00793			607.79	-0.00482	-0.00482	-0.00536
	606.08	0.00509	0.00738	0.00855	0.01061	0.01274	0.01281			606.08	1.13e-05	-0.000929	-0.00121	-0.00193	-0.00261	-0.00347			603.76	-0.00021893	0.00458	0.00965	0.01098	0.01287	0.01486			603.76	9.1e-05	6.2814e-05	-2.05e-05	-0.000314	-0.00111	-0.00199			608.37	0.00144	0.00385	0.00622	0.00798	0.0082	0.00784			608.37	-0.00484	-0.00484	-0.00545
	606.66	0.00515	0.00741	0.00854	0.01065	0.01275	0.01271			606.66	2.58e-05	-0.000931	-0.00123	-0.00192	-0.00267	-0.00353			604.34	-0.00025994	0.00453	0.0097	0.01094	0.01286	0.01488			604.34	6.62e-05	5.55816e-05	8.23e-05	-0.000404	-0.00105	-0.00202			608.95	0.00141	0.00378	0.00608	0.00788	0.00812	0.00775			608.95	-0.0049	-0.00495	-0.00555
	607.24	0.00521	0.00745	0.00849	0.01066	0.01279	0.01264			607.24	4.45e-05	-0.000942	-0.0013	-0.00192	-0.00269	-0.00354			604.92	-0.00033482	0.00446	0.00977	0.01097	0.01283	0.01489			604.92	-1.64e-05	5.05476e-05	0.000174	-0.000453	-0.00104	-0.0021			609.54	0.00145	0.00374	0.0061	0.00779	0.00814	0.00771			609.54	-0.00492	-0.00504	-0.00558
	607.83	0.00529	0.00756	0.00846	0.01066	0.01278	0.01256			607.83	8.85e-05	-0.000895	-0.00135	-0.00194	-0.00276	-0.00363			605.5	-0.00045946	0.00435	0.00973	0.01107	0.01282	0.01483			605.5	-0.00018	4.90924e-05	7.88e-05	-0.000426	-0.00109	-0.00212			610.12	0.00136	0.00366	0.00598	0.00767	0.00798	0.00767			610.12	-0.00508	-0.00516	-0.00567
	608.41	0.00533	0.00763	0.0084	0.01066	0.01277	0.01252			608.41	0.000138	-0.000877	-0.00145	-0.00192	-0.00279	-0.00369			606.08	-0.00058211	0.00422	0.00963	0.01119	0.01277	0.01475			606.08	-0.000358	8.86012e-05	-7.9e-05	-0.000351	-0.0012	-0.00209			610.7	0.00131	0.00359	0.00585	0.00759	0.00797	0.00765			610.7	-0.00523	-0.00527	-0.00586
	608.99	0.00537	0.0077	0.00834	0.01063	0.01274	0.01251			608.99	0.000197	-0.000827	-0.00156	-0.00197	-0.00282	-0.00375			606.66	-0.00062781	0.00414	0.00955	0.0113	0.01273	0.01461			606.66	-0.000407	0.000105764	-0.00022	-0.000242	-0.00129	-0.00211			611.28	0.00122	0.00347	0.00584	0.00742	0.0079	0.00756			611.28	-0.00536	-0.00544	-0.00589
	609.57	0.00538	0.00773	0.00833	0.0106	0.01265	0.01253			609.57	0.000219	-0.000844	-0.00163	-0.00206	-0.00293	-0.00375			607.24	-0.00061873	0.00414	0.00951	0.01141	0.01278	0.01457			607.24	-0.000408	0.000164058	-0.000386	-0.000127	-0.0013	-0.00204			611.87	0.00126	0.00345	0.00573	0.0073	0.00783	0.00753			611.87	-0.00541	-0.00551	-0.00603
	610.15	0.00537	0.00774	0.00834	0.01057	0.01253	0.01257			610.15	0.000215	-0.000855	-0.0017	-0.00217	-0.00302	-0.00373			607.83	-0.00060175	0.00414	0.0095	0.01146	0.01281	0.01457			607.83	-0.000342	0.000156836	-0.000517	-9.03e-05	-0.00136	-0.00198			612.45	0.00128	0.00341	0.00564	0.00723	0.00778	0.00754			612.45	-0.00546	-0.00558	-0.00615
	610.73	0.00541	0.00774	0.00837	0.01055	0.01243	0.01257			610.73	0.000221	-0.000889	-0.00175	-0.00227	-0.0031	-0.00373			608.41	-0.00056109	0.0042	0.00952	0.01146	0.01288	0.01459			608.41	-0.000239	0.000132454	-0.000575	-0.000106	-0.00139	-0.00189			613.03	0.00129	0.00338	0.00565	0.00731	0.00778	0.00757			613.03	-0.00552	-0.00565	-0.00623
	611.31	0.00546	0.0077	0.00839	0.01054	0.01236	0.01254			611.31	0.000228	-0.000968	-0.00177	-0.00237	-0.00318	-0.00378			608.99	-0.00049299	0.00422	0.00962	0.01142	0.01286	0.01461			608.99	-8.91e-05	7.84e-05	-0.000513	-0.000116	-0.00145	-0.00192			613.61	0.00128	0.00332	0.00562	0.00732	0.00773	0.0076			613.61	-0.00557	-0.0058	-0.00633
	611.89	0.00557	0.00766	0.00845	0.01053	0.01236	0.01252			611.89	0.000274	-0.00105	-0.00178	-0.0025	-0.00322	-0.00384			609.57	-0.00044596	0.00431	0.00979	0.01142	0.01291	0.01471			609.57	8.74e-05	0.000129306	-0.000281	-9.53e-05	-0.00137	-0.00201			614.19	0.00123	0.00322	0.00561	0.00723	0.00766	0.00751			614.19	-0.00568	-0.00595	-0.00649
	612.47	0.00567	0.0076	0.00848	0.01053	0.01236	0.01247			612.47	0.00031	-0.00115	-0.00177	-0.00258	-0.00325	-0.0039			610.15	-0.00045081	0.00433	0.00995	0.01138	0.0129	0.0148			610.15	0.000151	6.74572e-05	-5.7e-05	-0.000132	-0.00133	-0.00211			614.78	0.0012	0.0032	0.00554	0.00719	0.00761	0.00746			614.78	-0.00579	-0.00603	-0.00657
	613.05	0.00579	0.00757	0.00851	0.01051	0.01241	0.01241			613.05	0.000344	-0.00123	-0.00176	-0.00266	-0.00327	-0.00396			610.73	-0.00049016	0.00437	0.0101	0.01136	0.01284	0.01483			610.73	8.26e-05	7.32276e-05	0.000127	-0.000211	-0.00135	-0.00219			615.36	0.00119	0.00315	0.00559	0.00721	0.00757	0.00735			615.36	-0.00591	-0.00613	-0.00659
	613.63	0.00589	0.00755	0.00855	0.01051	0.01249	0.01235			613.63	0.00041	-0.00127	-0.00174	-0.00267	-0.00326	-0.00401			611.31	-0.00052769	0.00439	0.01019	0.01138	0.01282	0.01495			611.31	2.95e-05	0.000112196	0.000227	-0.000251	-0.00133	-0.00231			615.94	0.00109	0.00306	0.00564	0.00724	0.0075	0.00725			615.94	-0.00605	-0.00626	-0.00659
	614.21	0.00599	0.00751	0.00852	0.01049	0.01254	0.01226			614.21	0.000445	-0.0014	-0.0018	-0.00269	-0.00328	-0.00414			611.89	-0.00062995	0.00431	0.01019	0.01137	0.01273	0.01499			611.89	-0.000153	0.000129429	0.000208	-0.000368	-0.00143	-0.00238			616.52	0.00107	0.00307	0.00562	0.00715	0.00743	0.00715			616.52	-0.00604	-0.00631	-0.0066
	614.8	0.00608	0.00752	0.00851	0.01047	0.01258	0.01221			614.8	0.00051	-0.00145	-0.00182	-0.00268	-0.0033	-0.0042			612.47	-0.00073551	0.00424	0.01022	0.01143	0.01269	0.01502			612.47	-0.000324	0.000206869	0.00016	-0.000411	-0.0015	-0.00246			617.1	0.00105	0.00307	0.00558	0.00708	0.00743	0.00711			617.1	-0.00608	-0.00632	-0.00661
	615.38	0.00613	0.00755	0.00848	0.01044	0.0126	0.01218			615.38	0.000547	-0.00147	-0.00188	-0.00268	-0.00328	-0.00427			613.05	-0.00076666	0.00416	0.01017	0.01152	0.01266	0.01494			613.05	-0.000409	0.000256575	-1.97e-05	-0.000381	-0.00161	-0.00255			617.69	0.00105	0.00305	0.00554	0.00714	0.0074	0.00704			617.69	-0.00612	-0.00634	-0.00666
	615.96	0.00613	0.00759	0.00844	0.01037	0.01254	0.01219			615.96	0.000509	-0.00149	-0.002	-0.0028	-0.00337	-0.0043			613.63	-0.00077033	0.00409	0.01007	0.0116	0.01264	0.01482			613.63	-0.00046	0.000184318	-0.000238	-0.000351	-0.00175	-0.00242			618.27	0.00097846	0.00298	0.00559	0.00701	0.0073	0.00702			618.27	-0.00629	-0.00645	-0.00666
	616.54	0.00605	0.00762	0.00844	0.01032	0.01247	0.01217			616.54	0.00042	-0.00151	-0.00206	-0.00289	-0.00344	-0.00433			614.21	-0.00078819	0.00409	0.01003	0.01163	0.01275	0.01474			614.21	-0.000454	0.000180833	-0.000388	-0.000342	-0.00173	-0.00232			618.85	0.00085822	0.00288	0.00559	0.00701	0.00716	0.00694			618.85	-0.00646	-0.00658	-0.00671
	617.12	0.00603	0.00765	0.00846	0.01032	0.01234	0.01221			617.12	0.0004	-0.00149	-0.00211	-0.00296	-0.00353	-0.00429			614.8	-0.00074817	0.00416	0.00998	0.01161	0.0128	0.01465			614.8	-0.000383	0.000156618	-0.000575	-0.000377	-0.00175	-0.00219			619.43	0.0008826	0.00289	0.00563	0.00701	0.00716	0.00702			619.43	-0.00643	-0.00665	-0.00674
	617.7	0.006	0.00765	0.00846	0.01034	0.01226	0.01223			617.7	0.000305	-0.00152	-0.00218	-0.00304	-0.00359	-0.00425			615.38	-0.00066514	0.00424	0.01001	0.01162	0.01288	0.01466			615.38	-0.000296	0.00013884	-0.000611	-0.00037	-0.00176	-0.00212			620.01	0.00081711	0.00283	0.00569	0.00691	0.00699	0.00694			620.01	-0.00655	-0.00676	-0.00672
	618.28	0.00596	0.0076	0.00844	0.01039	0.01223	0.01221			618.28	0.000227	-0.00156	-0.00225	-0.00307	-0.0036	-0.00426			615.96	-0.00063977	0.00439	0.01007	0.01157	0.01296	0.0147			615.96	-0.000226	0.00018579	-0.000582	-0.00042	-0.00173	-0.00213			620.59	0.00079384	0.00295	0.00575	0.00686	0.00696	0.00693			620.59	-0.00656	-0.00666	-0.00673
	618.86	0.00595	0.00757	0.00844	0.01043	0.01219	0.01217			618.86	0.000152	-0.00159	-0.00227	-0.0031	-0.00365	-0.00432			616.54	-0.00057943	0.00454	0.01018	0.01156	0.01303	0.01477			616.54	-7.79e-05	0.000216242	-0.000423	-0.000392	-0.00164	-0.00212			621.18	0.00080602	0.00303	0.00584	0.00679	0.00684	0.00686			621.18	-0.00658	-0.00663	-0.00666
	619.44	0.00594	0.00754	0.00844	0.0105	0.01219	0.01213			619.44	9.61e-05	-0.0016	-0.00229	-0.00312	-0.00367	-0.00437			617.12	-0.00057556	0.00471	0.01023	0.01151	0.01308	0.01485			617.12	-3.19e-05	0.000307091	-0.000288	-0.000474	-0.00158	-0.00226			621.76	0.00080208	0.00311	0.00591	0.00672	0.00678	0.00685			621.76	-0.00659	-0.00656	-0.00658
	620.02	0.00594	0.00751	0.00845	0.01056	0.01222	0.01211			620.02	4.79e-05	-0.00166	-0.00234	-0.00313	-0.00367	-0.00446			617.7	-0.00056381	0.00482	0.01033	0.01152	0.01312	0.01497			617.7	-4.41e-05	0.000348007	-0.000137	-0.00053	-0.0015	-0.00241			622.34	0.00079938	0.00316	0.00596	0.00663	0.00665	0.00676			622.34	-0.00658	-0.00651	-0.00651
	620.6	0.00592	0.00752	0.00846	0.01063	0.01228	0.01209			620.6	-9.16e-06	-0.00166	-0.00235	-0.00308	-0.00366	-0.00448			618.28	-0.00060413	0.00488	0.01037	0.01152	0.01313	0.01502			618.28	-0.000128	0.000376387	-5.12e-05	-0.000606	-0.00147	-0.00248			622.92	0.0007732	0.00323	0.00603	0.00658	0.00663	0.00679			622.92	-0.00661	-0.00643	-0.00638
	621.18	0.00593	0.00753	0.00844	0.01063	0.01236	0.0121			621.18	-3.96e-05	-0.00169	-0.00241	-0.00308	-0.00364	-0.00447			618.86	-0.0006717	0.00492	0.01042	0.01153	0.01309	0.0151			618.86	-0.000291	0.000475984	6.12e-06	-0.000668	-0.00149	-0.00255			623.5	0.00072184	0.00334	0.00611	0.00655	0.00657	0.00684			623.5	-0.00663	-0.00629	-0.00632
	621.76	0.0059	0.00754	0.00839	0.01063	0.01242	0.0121			621.76	-8.09e-05	-0.00173	-0.00247	-0.00302	-0.00361	-0.00445			619.44	-0.00074651	0.00491	0.01037	0.0116	0.01311	0.01516			619.44	-0.000439	0.000603326	-3.1e-05	-0.000696	-0.0015	-0.00262			624.08	0.00072508	0.00341	0.00609	0.00644	0.00656	0.00683			624.08	-0.00668	-0.00622	-0.00634
	622.34	0.00589	0.00755	0.00834	0.01059	0.01247	0.01208			622.34	-0.000113	-0.00179	-0.00256	-0.00307	-0.00359	-0.0045			620.02	-0.0008283	0.00479	0.01026	0.01166	0.01307	0.01512			620.02	-0.000622	0.000600298	-0.000191	-0.000722	-0.00159	-0.00265			624.67	0.00078176	0.00344	0.00601	0.00647	0.00655	0.00689			624.67	-0.00665	-0.00618	-0.00643
	622.92	0.00585	0.00759	0.00831	0.01057	0.0125	0.01209			622.92	-0.00014	-0.00178	-0.00264	-0.0031	-0.00357	-0.00452			620.6	-0.00083068	0.00474	0.01018	0.01172	0.01308	0.01503			620.6	-0.000692	0.000576141	-0.000328	-0.000699	-0.00166	-0.00264			625.25	0.00074355	0.0035	0.00594	0.00645	0.00657	0.00688			625.25	-0.00677	-0.00614	-0.00651
	623.5	0.00579	0.0076	0.00832	0.01054	0.01246	0.01212			623.5	-0.000177	-0.00181	-0.00271	-0.00317	-0.00361	-0.00447			621.18	-0.00077548	0.00468	0.01012	0.01182	0.01312	0.01495			621.18	-0.00066	0.000498402	-0.000416	-0.00062	-0.00171	-0.00255			625.83	0.00076648	0.00359	0.00589	0.00636	0.00657	0.00684			625.83	-0.00671	-0.00609	-0.0066
	624.08	0.00571	0.00757	0.00832	0.01054	0.01239	0.01209			624.08	-0.000225	-0.00185	-0.00276	-0.0032	-0.00367	-0.00451			621.76	-0.00070817	0.00468	0.01003	0.01185	0.01319	0.01486			621.76	-0.00061	0.000408109	-0.000564	-0.000617	-0.00174	-0.00241			626.41	0.00086978	0.00365	0.00574	0.00628	0.00658	0.0068			626.41	-0.00659	-0.00609	-0.00675
	624.66	0.00568	0.00756	0.00836	0.01058	0.0123	0.01204			624.66	-0.000218	-0.00188	-0.00278	-0.00321	-0.00373	-0.00457			622.34	-0.00056781	0.00469	0.01	0.01189	0.01334	0.01477			622.34	-0.000455	0.000320804	-0.000666	-0.00058	-0.00168	-0.00233			626.99	0.00092252	0.0037	0.00574	0.00624	0.00652	0.00671			626.99	-0.00652	-0.00603	-0.00676
	625.24	0.00568	0.00751	0.00842	0.01064	0.01223	0.012			625.24	-0.000199	-0.00193	-0.00277	-0.00323	-0.00383	-0.00463			622.92	-0.0004326	0.00469	0.01001	0.01188	0.01345	0.01474			622.92	-0.000282	0.000197201	-0.000657	-0.000565	-0.00163	-0.00229			627.57	0.0011	0.00376	0.00563	0.00619	0.00654	0.00666			627.57	-0.00636	-0.00597	-0.00692
	625.82	0.00566	0.00746	0.00846	0.01072	0.01217	0.01197			625.82	-0.000242	-0.00204	-0.00279	-0.00325	-0.0039	-0.00467			623.5	-0.00037295	0.00472	0.01002	0.01187	0.01352	0.01478			623.5	-0.000157	0.000107644	-0.000574	-0.000581	-0.00161	-0.00229			628.15	0.00117	0.00374	0.00549	0.00604	0.00645	0.00659			628.15	-0.00626	-0.00602	-0.00703
	626.4	0.00568	0.00743	0.00849	0.01079	0.01217	0.01191			626.4	-0.000245	-0.00209	-0.00279	-0.00328	-0.00394	-0.00473			624.08	-0.00027947	0.00471	0.01008	0.01189	0.01358	0.01486			624.08	-1.99e-05	2.07948e-05	-0.000436	-0.000565	-0.00155	-0.00232			628.73	0.0012	0.00378	0.00546	0.00601	0.00642	0.00653			628.73	-0.00621	-0.00597	-0.0071
	626.98	0.00574	0.00742	0.0085	0.01085	0.01215	0.01183			626.98	-0.000227	-0.00215	-0.00282	-0.00331	-0.00403	-0.00484			624.66	-0.00024472	0.00473	0.01012	0.01189	0.01362	0.01496			624.66	2.41e-05	-2.92668e-05	-0.000306	-0.00063	-0.00148	-0.0025			629.32	0.00123	0.00384	0.0054	0.00593	0.00639	0.0065			629.32	-0.00625	-0.00591	-0.00726
	627.56	0.0058	0.00743	0.00853	0.01094	0.01215	0.01176			627.56	-0.000203	-0.00222	-0.00284	-0.00328	-0.00407	-0.00492			625.24	-0.00025497	0.00468	0.01012	0.01189	0.0136	0.01502			625.24	1.86e-05	-0.00010597	-0.000226	-0.000718	-0.0015	-0.00267			629.9	0.00125	0.00378	0.00535	0.00589	0.00638	0.00646			629.9	-0.00627	-0.006	-0.00739
	628.14	0.00583	0.00742	0.00851	0.011	0.01216	0.01168			628.14	-0.000229	-0.00229	-0.00289	-0.00329	-0.00415	-0.00502			625.82	-0.00029724	0.00468	0.01018	0.01193	0.01359	0.01512			625.82	-4.5e-05	-5.61648e-05	-0.000112	-0.000748	-0.0015	-0.00277			630.48	0.00144	0.00378	0.00535	0.00586	0.00638	0.00649			630.48	-0.0061	-0.00607	-0.00741
	628.72	0.00584	0.00744	0.00851	0.01104	0.01219	0.01166			628.72	-0.000228	-0.0023	-0.00293	-0.00326	-0.00414	-0.00502			626.4	-0.00032683	0.00462	0.0101	0.01201	0.01357	0.01519			626.4	-9.51e-05	-1.92368e-05	-0.000149	-0.00078	-0.00156	-0.00288			631.06	0.00157	0.00379	0.00535	0.0059	0.00635	0.00651			631.06	-0.00601	-0.00609	-0.00742
	629.3	0.00582	0.00746	0.00847	0.01101	0.01217	0.01162			629.3	-0.000237	-0.0023	-0.00298	-0.00323	-0.00415	-0.00501			626.98	-0.00041913	0.00449	0.01002	0.01211	0.01356	0.01524			626.98	-0.000258	-1.81184e-05	-0.000251	-0.00077	-0.00161	-0.00296			631.64	0.00163	0.00377	0.00524	0.00581	0.0063	0.00651			631.64	-0.00596	-0.00612	-0.00749
	629.88	0.0058	0.0075	0.00849	0.01093	0.01219	0.01163			629.88	-0.000262	-0.0023	-0.00301	-0.00332	-0.00417	-0.00504			627.56	-0.00052405	0.00432	0.00997	0.01221	0.01355	0.01521			627.56	-0.000374	-0.00010795	-0.000364	-0.000777	-0.0017	-0.00304			632.22	0.00159	0.00376	0.0052	0.00571	0.00622	0.00648			632.22	-0.00594	-0.00615	-0.00747
	630.46	0.00579	0.00759	0.00851	0.01092	0.01218	0.01167			630.46	-0.000238	-0.00224	-0.00307	-0.00337	-0.00422	-0.00502			628.14	-0.00059907	0.00423	0.00996	0.01229	0.01352	0.01515			628.14	-0.000505	-0.000103366	-0.000441	-0.000782	-0.00182	-0.00301			632.8	0.00154	0.00371	0.00508	0.00563	0.00617	0.00647			632.8	-0.00597	-0.00616	-0.00765
	631.04	0.00574	0.0076	0.00853	0.01088	0.01215	0.01166			631.04	-0.000274	-0.00227	-0.00314	-0.00348	-0.00426	-0.00509			628.72	-0.00055159	0.00415	0.00989	0.01233	0.01356	0.01506			628.72	-0.000462	-0.00012903	-0.000564	-0.000825	-0.00186	-0.00288			633.38	0.00164	0.00376	0.00499	0.00558	0.00613	0.00653			633.38	-0.00585	-0.00613	-0.00776
	631.62	0.00571	0.00762	0.00862	0.01088	0.01211	0.01167			631.62	-0.000302	-0.00229	-0.00314	-0.00356	-0.0043	-0.0051			629.3	-0.00050694	0.00412	0.00988	0.01236	0.01366	0.01494			629.3	-0.000396	-0.000141487	-0.000619	-0.000783	-0.00182	-0.00279			633.96	0.00162	0.00377	0.00487	0.00545	0.00604	0.00643			633.96	-0.00587	-0.00614	-0.00787
	632.2	0.0057	0.00761	0.00871	0.0109	0.01204	0.01171			632.2	-0.000333	-0.00233	-0.00313	-0.00363	-0.0044	-0.00512			629.88	-0.00047145	0.00406	0.00986	0.01237	0.01375	0.01483			629.88	-0.000336	-0.000248763	-0.000696	-0.000797	-0.00181	-0.00271			634.54	0.00162	0.00378	0.00477	0.00533	0.00599	0.0064			634.54	-0.00593	-0.00613	-0.00798
	632.78	0.00573	0.00763	0.00882	0.01097	0.01202	0.01173			632.78	-0.000341	-0.00235	-0.00312	-0.00368	-0.00444	-0.00516			630.46	-0.0004459	0.00404	0.00991	0.01237	0.01386	0.01475			630.46	-0.000228	-0.000306297	-0.000652	-0.00079	-0.00178	-0.00271			635.13	0.00172	0.00378	0.00468	0.00526	0.00602	0.00642			635.13	-0.00588	-0.00615	-0.0081
	633.36	0.00574	0.00762	0.0089	0.01106	0.01199	0.01175			633.36	-0.000367	-0.00238	-0.00313	-0.00369	-0.00446	-0.00515			631.04	-0.00040736	0.00401	0.00994	0.01233	0.01393	0.01464			631.04	-9.93e-05	-0.000415526	-0.00056	-0.000865	-0.00176	-0.00272			635.71	0.0018	0.00364	0.00455	0.00526	0.00603	0.00641			635.71	-0.00585	-0.00636	-0.0083
	633.94	0.00576	0.00765	0.00897	0.01109	0.01199	0.01173			633.94	-0.000378	-0.00238	-0.0031	-0.00372	-0.00447	-0.0052			631.62	-0.00043138	0.00396	0.00998	0.01227	0.01393	0.01463			631.62	-5.46e-05	-0.000469779	-0.000458	-0.00094	-0.00181	-0.0028			636.29	0.00183	0.00357	0.00446	0.00524	0.00597	0.00626			636.29	-0.00591	-0.0065	-0.00844
	634.52	0.00581	0.00768	0.00901	0.01112	0.01202	0.01172			634.52	-0.000356	-0.0024	-0.00313	-0.0038	-0.00449	-0.00524			632.2	-0.00045915	0.00394	0.01006	0.0123	0.01395	0.0147			632.2	-2.15e-05	-0.000498639	-0.000296	-0.000965	-0.00179	-0.00292			636.87	0.00187	0.00344	0.0044	0.00525	0.00587	0.00623			636.87	-0.00594	-0.00667	-0.00854
	635.09	0.00583	0.0077	0.00902	0.01117	0.01206	0.01167			635.09	-0.000357	-0.0024	-0.00314	-0.0038	-0.00445	-0.00528			632.78	-0.00046813	0.00391	0.01014	0.01235	0.01395	0.01483			632.78	-3.54e-05	-0.000546952	-0.000154	-0.000989	-0.00182	-0.00299			637.45	0.00191	0.00332	0.00432	0.00524	0.00586	0.00614			637.45	-0.00597	-0.00687	-0.00866
	635.67	0.00588	0.00773	0.00902	0.01117	0.01206	0.01161			635.67	-0.000327	-0.0024	-0.00317	-0.00382	-0.00445	-0.00533			633.36	-0.00057647	0.00386	0.01017	0.01238	0.01388	0.01489			633.36	-0.00015	-0.000511588	-8.09e-05	-0.00106	-0.00193	-0.00323			638.03	0.00186	0.0032	0.00424	0.00521	0.00579	0.00605			638.03	-0.00604	-0.00703	-0.00877
	636.25	0.00593	0.00779	0.00904	0.01118	0.01209	0.01157			636.25	-0.000304	-0.00241	-0.00321	-0.00382	-0.00444	-0.00536			633.94	-0.00062283	0.00383	0.0102	0.0125	0.01385	0.01497			633.94	-0.00021	-0.000379984	-4.16e-05	-0.00101	-0.00196	-0.00339			638.61	0.00187	0.0031	0.00415	0.00516	0.00566	0.00591			638.61	-0.00603	-0.00716	-0.00884
	636.83	0.00595	0.00786	0.00904	0.01117	0.01211	0.01154			636.83	-0.00026	-0.00235	-0.00319	-0.00373	-0.0044	-0.00532			634.52	-0.00073402	0.00372	0.01023	0.01257	0.01383	0.01504			634.52	-0.000353	-0.000340075	-3.8e-05	-0.00104	-0.00203	-0.00351			639.19	0.00181	0.00289	0.00406	0.00508	0.00552	0.00582			639.19	-0.00613	-0.00737	-0.00893
	637.41	0.00596	0.00795	0.00907	0.01112	0.01209	0.01152			637.41	-0.000245	-0.0023	-0.00321	-0.00379	-0.00448	-0.00533			635.09	-0.00083257	0.00364	0.01015	0.01263	0.01376	0.01507			635.09	-0.000483	-0.000301199	-0.000152	-0.00106	-0.00215	-0.00351			639.77	0.00175	0.00278	0.004	0.00509	0.00545	0.00573			639.77	-0.00622	-0.0075	-0.00894
	637.99	0.00595	0.00806	0.00911	0.01108	0.01209	0.01153			637.99	-0.000284	-0.00228	-0.00325	-0.00386	-0.00453	-0.00535			635.67	-0.00091003	0.00359	0.01006	0.0127	0.01375	0.01501			635.67	-0.000573	-0.000283324	-0.000345	-0.00111	-0.00227	-0.00363			640.35	0.0017	0.00276	0.00399	0.00496	0.00541	0.00571			640.35	-0.00636	-0.00752	-0.00891
	638.57	0.00599	0.00814	0.00917	0.01103	0.01206	0.01152			638.57	-0.000234	-0.00224	-0.00328	-0.00395	-0.00457	-0.00534			636.25	-0.00091658	0.00352	0.01002	0.01273	0.01377	0.01497			636.25	-0.000555	-0.000299759	-0.000465	-0.00115	-0.00232	-0.00358			640.93	0.00154	0.00275	0.00395	0.00489	0.0053	0.00569			640.93	-0.00653	-0.00754	-0.00901
	639.15	0.00598	0.00819	0.00922	0.01102	0.01199	0.01148			639.15	-0.000256	-0.00223	-0.00331	-0.00399	-0.00464	-0.00538			636.83	-0.00088205	0.00347	0.00999	0.01278	0.01381	0.0149			636.83	-0.000443	-0.00034382	-0.000538	-0.00112	-0.00232	-0.00356			641.51	0.00153	0.00271	0.00394	0.00486	0.00527	0.0057			641.51	-0.00658	-0.00764	-0.00903
	639.73	0.00601	0.00821	0.00926	0.01101	0.01193	0.01147			639.73	-0.000223	-0.00224	-0.00333	-0.00404	-0.00467	-0.00541			637.41	-0.0008502	0.00351	0.01003	0.0128	0.0139	0.01483			637.41	-0.000368	-0.000320594	-0.00055	-0.00113	-0.00229	-0.00351			642.09	0.00143	0.00267	0.00392	0.00479	0.0052	0.0057			642.09	-0.00671	-0.00767	-0.00907
	640.31	0.00605	0.00818	0.00926	0.01102	0.01187	0.01144			640.31	-0.000187	-0.00227	-0.00335	-0.00406	-0.00473	-0.00543			637.99	-0.00082028	0.00355	0.01006	0.01278	0.014	0.0148			637.99	-0.000278	-0.000303315	-0.000561	-0.00118	-0.00228	-0.00348			642.67	0.00134	0.00265	0.00399	0.00475	0.00515	0.00572			642.67	-0.00688	-0.00772	-0.00905
	640.89	0.00612	0.00816	0.00927	0.01104	0.0118	0.01145			640.89	-0.000147	-0.00232	-0.00339	-0.00409	-0.00481	-0.00543			638.57	-0.00078682	0.0036	0.01011	0.01276	0.01409	0.01473			638.57	-0.000154	-0.000328367	-0.000534	-0.00122	-0.00224	-0.00349			643.25	0.00124	0.00263	0.00398	0.00467	0.00511	0.00575			643.25	-0.00704	-0.00777	-0.00913
	641.47	0.00617	0.00816	0.00929	0.01108	0.01174	0.01146			641.47	-0.000105	-0.00234	-0.00339	-0.00409	-0.00487	-0.00541			639.15	-0.00073811	0.00367	0.01023	0.01276	0.01422	0.01474			639.15	-3.75e-05	-0.000305509	-0.000414	-0.00121	-0.00212	-0.00352			643.83	0.00122	0.00272	0.00395	0.0046	0.00505	0.00573			643.83	-0.00706	-0.00776	-0.0092
	642.04	0.00626	0.00814	0.00926	0.0111	0.01174	0.01144			642.04	-6.41e-05	-0.00239	-0.00346	-0.00415	-0.00491	-0.00545			639.73	-0.00072057	0.00374	0.0103	0.01278	0.01428	0.01478			639.73	4.84e-05	-0.000217984	-0.000238	-0.0012	-0.00208	-0.00359			644.41	0.00119	0.00269	0.00388	0.00454	0.00498	0.00565			644.41	-0.00718	-0.00783	-0.00931
	642.62	0.00631	0.00815	0.00926	0.01107	0.01176	0.0114			642.62	-6.84e-05	-0.00245	-0.0035	-0.00422	-0.00492	-0.00551			640.31	-0.00073501	0.00381	0.01044	0.01281	0.01424	0.01485			640.31	5.25e-05	-0.000141695	-3.12e-05	-0.00121	-0.00212	-0.00362			644.99	0.00115	0.00271	0.0038	0.00449	0.00494	0.00566			644.99	-0.00723	-0.00781	-0.00939
	643.2	0.00639	0.00821	0.00929	0.01109	0.01179	0.01136			643.2	-1.45e-05	-0.00241	-0.00347	-0.00422	-0.00494	-0.00553			640.89	-0.00075864	0.00383	0.01051	0.01284	0.01424	0.01491			640.89	2.4e-06	-8.1737e-05	7.88e-05	-0.00126	-0.00211	-0.00367			645.57	0.00116	0.00267	0.0038	0.00448	0.00488	0.00567			645.57	-0.0073	-0.00788	-0.00943
	643.78	0.00643	0.00827	0.00921	0.01104	0.01176	0.01129			643.78	-1.87e-05	-0.00241	-0.00357	-0.00428	-0.005	-0.00563			641.47	-0.00082282	0.00381	0.01053	0.01284	0.01418	0.01499			641.47	-0.00011	-3.07808e-05	0.000124	-0.00132	-0.00215	-0.00373			646.15	0.00118	0.00264	0.00374	0.00443	0.00489	0.00559			646.15	-0.00733	-0.00792	-0.00957
	644.36	0.00647	0.00832	0.00918	0.01103	0.01178	0.01124			644.36	-3.97e-06	-0.00241	-0.00361	-0.00429	-0.00503	-0.0057			642.04	-0.00088694	0.00379	0.01055	0.01293	0.01414	0.01513			642.04	-0.000219	6.73964e-05	0.000137	-0.00129	-0.00218	-0.00388			646.73	0.00121	0.00256	0.0037	0.00444	0.00477	0.00548			646.73	-0.00736	-0.00806	-0.00969
	644.94	0.00646	0.00836	0.00916	0.01098	0.01177	0.01121			644.94	1.91e-05	-0.0024	-0.00364	-0.00429	-0.00506	-0.00573			642.62	-0.0009963	0.00372	0.01049	0.01304	0.01412	0.0152			642.62	-0.00036	0.000160513	4.57e-05	-0.00126	-0.0022	-0.00395			647.31	0.00114	0.00256	0.00366	0.00437	0.00477	0.00538			647.31	-0.00746	-0.00811	-0.00973
	645.52	0.00646	0.00841	0.00911	0.01093	0.01178	0.0112			645.52	-9.28e-06	-0.00242	-0.00378	-0.00437	-0.00509	-0.00576			643.2	-0.0011	0.00356	0.01042	0.01313	0.01412	0.01527			643.2	-0.000512	8.21731e-05	-7.03e-05	-0.00123	-0.00221	-0.00398			647.89	0.00113	0.00246	0.0036	0.00432	0.00467	0.0053			647.89	-0.00747	-0.00824	-0.0098
	646.1	0.00642	0.00841	0.0091	0.01086	0.01175	0.01115			646.1	-4.46e-05	-0.00243	-0.0038	-0.00443	-0.00512	-0.0058			643.78	-0.00115	0.00351	0.01036	0.01319	0.0141	0.01521			643.78	-0.000607	4.91086e-05	-0.000194	-0.00123	-0.00226	-0.00398			648.47	0.00109	0.00241	0.00349	0.00426	0.00465	0.00518			648.47	-0.00747	-0.00831	-0.00982
	646.67	0.00641	0.0084	0.00916	0.01082	0.01171	0.01112			646.67	-3.55e-05	-0.00247	-0.00378	-0.00446	-0.00515	-0.00579			644.36	-0.00112	0.00353	0.01034	0.01323	0.01415	0.0152			644.36	-0.000537	5.40418e-05	-0.000267	-0.00121	-0.00223	-0.00388			649.05	0.00107	0.00241	0.0035	0.00419	0.00459	0.0051			649.05	-0.00747	-0.00829	-0.00974
	647.25	0.00641	0.00839	0.00918	0.01082	0.01166	0.01108			647.25	-3.4e-05	-0.0025	-0.00381	-0.00449	-0.00519	-0.00583			644.94	-0.00105	0.00352	0.01032	0.01323	0.0142	0.01513			644.94	-0.000464	1.18948e-05	-0.000374	-0.00122	-0.00219	-0.00376			649.63	0.00091677	0.00235	0.00334	0.00408	0.00441	0.00489			649.63	-0.00768	-0.00833	-0.00983
	647.83	0.00643	0.00836	0.00916	0.01082	0.0116	0.01102			647.83	-3.47e-05	-0.00256	-0.00386	-0.00455	-0.00525	-0.0059			645.52	-0.00098834	0.00353	0.01032	0.01323	0.01426	0.0151			645.52	-0.000387	-1.95998e-05	-0.000483	-0.00122	-0.00217	-0.00362			650.21	0.00092998	0.00229	0.00328	0.00401	0.00435	0.00491			650.21	-0.00761	-0.00836	-0.00983
	648.41	0.00651	0.00835	0.0092	0.01083	0.01155	0.01099			648.41	1.8e-05	-0.00261	-0.00388	-0.0046	-0.00532	-0.00594			646.1	-0.00089217	0.00358	0.01036	0.0132	0.01433	0.015			646.1	-0.000256	-6.22662e-05	-0.000512	-0.00119	-0.00208	-0.00361			650.79	0.00090203	0.00225	0.00325	0.00387	0.00419	0.00489			650.79	-0.00763	-0.00843	-0.0098
	648.99	0.0066	0.00836	0.00922	0.01085	0.0115	0.01097			648.99	5.27e-05	-0.00266	-0.00391	-0.00466	-0.0054	-0.00596			646.67	-0.00081523	0.00361	0.01043	0.01314	0.01436	0.01493			646.67	-0.000118	-0.000148577	-0.000491	-0.00121	-0.00209	-0.00353			651.37	0.00091045	0.00216	0.00318	0.00379	0.00416	0.00479			651.37	-0.00757	-0.00849	-0.00983
	649.57	0.00669	0.00835	0.00922	0.0109	0.01143	0.01092			649.57	0.000105	-0.00269	-0.00393	-0.00468	-0.00548	-0.00601			647.25	-0.00080941	0.00366	0.0105	0.01308	0.01443	0.01484			647.25	-2.72e-05	-0.000132387	-0.000395	-0.00126	-0.00206	-0.00353			651.95	0.00094575	0.00215	0.00324	0.00369	0.00407	0.00476			651.95	-0.00752	-0.00849	-0.00974
	650.14	0.00679	0.00834	0.00922	0.01093	0.01137	0.01091			650.14	0.000159	-0.00273	-0.00394	-0.00472	-0.00555	-0.00601			647.83	-0.00081174	0.00369	0.01058	0.01302	0.0145	0.0148			647.83	2.75e-05	-0.000151483	-0.000242	-0.00134	-0.00204	-0.00353			652.53	0.00092227	0.00212	0.00315	0.00352	0.00397	0.00468			652.53	-0.00752	-0.00849	-0.00982
	650.72	0.0069	0.00832	0.0092	0.01094	0.01134	0.01085			650.72	0.000208	-0.0028	-0.004	-0.00477	-0.00559	-0.00609			648.41	-0.00079084	0.00377	0.01068	0.01303	0.01457	0.0148			648.41	5.19e-05	-9.79446e-05	-0.00012	-0.00135	-0.002	-0.00358			653.11	0.00096083	0.00208	0.00312	0.00332	0.00388	0.00459			653.11	-0.00747	-0.00854	-0.00988
	651.3	0.00699	0.00832	0.00919	0.01091	0.01131	0.01075			651.3	0.000296	-0.00282	-0.00402	-0.00483	-0.00563	-0.00616			648.99	-0.00078674	0.00377	0.01076	0.01307	0.01459	0.01479			648.99	5.48e-05	-6.32368e-05	1.54e-05	-0.00135	-0.00199	-0.00365			653.69	0.00089637	0.002	0.0031	0.00325	0.00382	0.00454			653.69	-0.00757	-0.00863	-0.00993
	651.88	0.00707	0.00832	0.00915	0.01088	0.01132	0.01066			651.88	0.000329	-0.00288	-0.00407	-0.00487	-0.00561	-0.00619			649.57	-0.00079021	0.0038	0.01086	0.01316	0.01457	0.01491			649.57	3.04e-05	1.84852e-05	8.14e-05	-0.00133	-0.00203	-0.00379			654.27	0.00087536	0.00194	0.003	0.00308	0.00374	0.00443			654.27	-0.00758	-0.00873	-0.01
	652.46	0.0071	0.00835	0.00911	0.01084	0.01134	0.01059			652.46	0.000344	-0.00289	-0.00414	-0.00492	-0.0056	-0.0062			650.14	-0.00083522	0.00377	0.01095	0.01323	0.01452	0.015			650.14	-0.000105	0.000100738	0.000135	-0.00131	-0.00208	-0.00395			654.85	0.00080822	0.00182	0.00292	0.00286	0.00368	0.00425			654.85	-0.00763	-0.00888	-0.0101
	653.04	0.00713	0.0084	0.00908	0.01078	0.01134	0.01051			653.04	0.000361	-0.0029	-0.00418	-0.00498	-0.00561	-0.00625			650.72	-0.0008893	0.0037	0.01101	0.01334	0.01449	0.01505			650.72	-0.000239	0.000192698	0.000139	-0.00127	-0.00214	-0.00413			655.43	0.00080844	0.00179	0.0028	0.00274	0.00363	0.00415			655.43	-0.00766	-0.0089	-0.0102
	653.61	0.00711	0.00841	0.00905	0.01072	0.01131	0.01047			653.61	0.000281	-0.00298	-0.0043	-0.00508	-0.00569	-0.00634			651.3	-0.00094117	0.00364	0.01103	0.01342	0.01447	0.01511			651.3	-0.000355	0.000213415	5.59e-05	-0.00127	-0.00222	-0.00429			656.01	0.00080984	0.00172	0.00274	0.00255	0.00351	0.00404			656.01	-0.0077	-0.00896	-0.0103
	654.19	0.00707	0.00843	0.00902	0.01063	0.01123	0.01043			654.19	0.00024	-0.00295	-0.00434	-0.00514	-0.00577	-0.00639			651.88	-0.00097745	0.00357	0.01097	0.01348	0.01441	0.01508			651.88	-0.0004	0.000198179	-9.28e-05	-0.00126	-0.00229	-0.0043			656.59	0.00075724	0.00166	0.0026	0.00235	0.00343	0.00397			656.59	-0.00779	-0.00905	-0.0105
	654.77	0.00705	0.00844	0.00904	0.01056	0.01119	0.01036			654.77	0.000171	-0.003	-0.00439	-0.00521	-0.00581	-0.00645			652.46	-0.00101	0.00354	0.01095	0.01354	0.01441	0.01509			652.46	-0.000433	0.000146454	-0.000219	-0.00122	-0.00232	-0.00431			657.17	0.00063143	0.00162	0.00243	0.00221	0.0033	0.00385			657.17	-0.00795	-0.00908	-0.0106
	655.35	0.00705	0.00841	0.00907	0.01053	0.01113	0.01033			655.35	0.000134	-0.00306	-0.00444	-0.0053	-0.00589	-0.00647			653.04	-0.00096931	0.00354	0.01095	0.01357	0.01442	0.01505			653.04	-0.000417	4.41637e-05	-0.000345	-0.00124	-0.00237	-0.00428			657.75	0.00050763	0.00148	0.00222	0.00206	0.0031	0.00372			657.75	-0.00808	-0.00922	-0.0108
	655.93	0.00704	0.00838	0.00907	0.0105	0.01102	0.0103			655.93	7.73e-05	-0.00312	-0.00452	-0.00539	-0.00598	-0.00653			653.61	-0.00090713	0.0036	0.01096	0.01362	0.01448	0.01496			653.61	-0.000346	4.3194e-06	-0.000464	-0.00125	-0.00236	-0.00422			658.33	0.00046961	0.00156	0.00209	0.00201	0.00309	0.00372			658.33	-0.00816	-0.00916	-0.0109
	656.5	0.00705	0.00837	0.00909	0.0105	0.01095	0.01029			656.5	3.96e-05	-0.00315	-0.00454	-0.00543	-0.00604	-0.00657			654.19	-0.00084912	0.00368	0.01099	0.01362	0.0145	0.01486			654.19	-0.000265	9.04e-08	-0.000547	-0.00126	-0.00237	-0.00417			658.91	0.00043757	0.00152	0.00187	0.00184	0.00284	0.00358			658.91	-0.00827	-0.00919	-0.011
	657.08	0.00708	0.00836	0.00911	0.0105	0.01088	0.01023			657.08	3.9e-05	-0.00317	-0.00457	-0.00546	-0.00606	-0.00661			654.77	-0.00080717	0.00378	0.01102	0.0136	0.01457	0.01479			654.77	-0.000206	-2.27574e-05	-0.000586	-0.00131	-0.00235	-0.00414			659.49	0.00038024	0.00146	0.00167	0.00175	0.00268	0.00353			659.49	-0.00841	-0.00925	-0.0112
	657.66	0.00708	0.00833	0.0091	0.01049	0.01077	0.01016			657.66	-1.11e-05	-0.00323	-0.00462	-0.00551	-0.00614	-0.00664			655.35	-0.00076669	0.00391	0.01111	0.01362	0.01463	0.01471			655.35	-0.000114	8.5574e-06	-0.00052	-0.00128	-0.00233	-0.00414			660.07	0.00039163	0.00145	0.00144	0.00158	0.00251	0.00347			660.07	-0.00848	-0.0093	-0.0114
	658.24	0.00711	0.00831	0.00905	0.0105	0.01066	0.01011			658.24	-4.72e-05	-0.00328	-0.00468	-0.00553	-0.00621	-0.00666			655.93	-0.00072274	0.00405	0.01123	0.01367	0.01471	0.01466			655.93	-2.19e-05	5.17288e-05	-0.000425	-0.00123	-0.00228	-0.00413			660.65	0.00034057	0.0013	0.00113	0.00138	0.00228	0.00332			660.65	-0.00861	-0.00948	-0.0117
	658.82	0.00712	0.00826	0.00898	0.01049	0.01055	0.01002			658.82	-6.56e-05	-0.0033	-0.00471	-0.00556	-0.00628	-0.00668			656.5	-0.00070758	0.00418	0.01131	0.01367	0.01475	0.01458			656.5	2.76e-05	0.000105871	-0.000302	-0.00124	-0.00228	-0.00415			661.22	0.00029999	0.00129	0.00096235	0.00129	0.00217	0.0032			661.22	-0.00868	-0.00953	-0.0118
	659.39	0.00713	0.00827	0.00893	0.01049	0.01045	0.00997			659.39	-9.38e-05	-0.0033	-0.00477	-0.00559	-0.00634	-0.00674			657.08	-0.00071289	0.00431	0.01136	0.0137	0.01477	0.01453			657.08	2.52e-06	0.000199655	-0.000219	-0.00124	-0.00226	-0.00421			661.8	0.00028425	0.00116	0.00075861	0.00118	0.00202	0.00318			661.8	-0.00871	-0.00969	-0.012
	659.97	0.00716	0.00832	0.0089	0.01049	0.0104	0.00991			659.97	-0.000104	-0.00327	-0.0048	-0.00558	-0.00636	-0.00674			657.66	-0.00074696	0.0044	0.01138	0.01374	0.01479	0.01452			657.66	-8.69e-05	0.000291636	-0.000173	-0.00124	-0.00223	-0.00428			662.38	0.0003484	0.00106	0.00048034	0.00101	0.00191	0.00314			662.38	-0.0087	-0.00976	-0.0122
	660.55	0.00713	0.00834	0.00883	0.01043	0.01033	0.00982			660.55	-0.00018	-0.00327	-0.00485	-0.00566	-0.00642	-0.00682			658.24	-0.00082236	0.00444	0.01141	0.01376	0.01472	0.01448			658.24	-0.00023	0.000409265	-0.000117	-0.0013	-0.00229	-0.00433			662.96	0.00029837	0.00091406	0.00024385	0.00085509	0.00177	0.00297			662.96	-0.00876	-0.00987	-0.0124
	661.13	0.0071	0.00836	0.00878	0.01034	0.01029	0.00975			661.13	-0.000227	-0.00327	-0.0049	-0.00573	-0.00648	-0.00683			658.82	-0.00088859	0.00445	0.01143	0.0138	0.01466	0.01446			658.82	-0.000365	0.000476697	-9.83e-05	-0.00134	-0.00237	-0.00448			663.54	0.00031433	0.00073316	5.1275e-05	0.00068674	0.00169	0.00289			663.54	-0.00872	-0.0101	-0.0126
	661.7	0.00708	0.00837	0.00872	0.01023	0.01027	0.00971			661.7	-0.000244	-0.00329	-0.00495	-0.0058	-0.00648	-0.00682			659.39	-0.00095335	0.00443	0.01145	0.01385	0.01461	0.01445			659.39	-0.000496	0.000550782	-9.97e-05	-0.00132	-0.00237	-0.00466			664.12	0.00033014	0.00059114	-0.00021025	0.00046968	0.00161	0.00288			664.12	-0.00872	-0.0102	-0.0128
	662.28	0.00705	0.00837	0.00866	0.01009	0.01023	0.00966			662.28	-0.000264	-0.0033	-0.005	-0.00589	-0.00648	-0.00682			659.97	-0.00105	0.00431	0.01144	0.01393	0.01458	0.01446			659.97	-0.000621	0.000462782	-7.26e-05	-0.00127	-0.00237	-0.00482			664.7	0.00024527	0.00040473	-0.00048858	0.00027693	0.00155	0.00278			664.7	-0.00879	-0.0103	-0.013
	662.86	0.007	0.00836	0.00865	0.01	0.01018	0.00961			662.86	-0.000325	-0.00336	-0.00507	-0.00596	-0.00652	-0.00686			660.55	-0.00113	0.00419	0.01139	0.014	0.01455	0.0145			660.55	-0.000747	0.000317741	-0.000178	-0.00125	-0.00237	-0.00498			665.28	0.00018111	0.00024414	-0.00064081	2.223e-05	0.00141	0.0027			665.28	-0.00882	-0.0105	-0.0132
	663.44	0.00698	0.0083	0.00865	0.0099	0.01014	0.00955			663.44	-0.000326	-0.00345	-0.00511	-0.00604	-0.00653	-0.00688			661.13	-0.00114	0.00412	0.0114	0.01405	0.01454	0.01453			661.13	-0.00079	0.000214959	-0.000232	-0.00124	-0.00238	-0.00507			665.86	0.00015449	6.6642e-05	-0.00083034	-8.7397e-05	0.00132	0.00269			665.86	-0.00879	-0.0106	-0.0134
	664.02	0.00697	0.00825	0.00863	0.00982	0.01005	0.00948			664.02	-0.000327	-0.00352	-0.00519	-0.00612	-0.00657	-0.00695			661.7	-0.00105	0.00407	0.01136	0.01405	0.01452	0.01449			661.7	-0.00071	9.74374e-05	-0.000348	-0.00127	-0.00238	-0.00507			666.44	0.00010987	-0.00024588	-0.00104	-0.00029112	0.00126	0.00271			666.44	-0.00881	-0.0109	-0.0135
	664.59	0.00699	0.00821	0.00861	0.00975	0.00996	0.00944			664.59	-0.000322	-0.00357	-0.00522	-0.00617	-0.00661	-0.00698			662.28	-0.00099395	0.00408	0.01134	0.01402	0.0145	0.01444			662.28	-0.000667	1.94508e-05	-0.000455	-0.00135	-0.00243	-0.00501			667.01	-5.44e-05	-0.00049135	-0.00127	-0.0005877	0.0011	0.00267			667.01	-0.00894	-0.0111	-0.0137
	665.17	0.00701	0.00812	0.00856	0.00967	0.00985	0.00936			665.17	-0.000287	-0.00365	-0.00533	-0.00623	-0.00667	-0.00702			662.86	-0.00092798	0.00407	0.01136	0.01402	0.01453	0.01443			662.86	-0.000579	-4.28644e-05	-0.000546	-0.0014	-0.00244	-0.00493			667.59	-0.00022799	-0.00082832	-0.00157	-0.0007886	0.00106	0.00262			667.59	-0.00904	-0.0114	-0.0139
	665.75	0.00702	0.00807	0.00855	0.00961	0.00976	0.00927			665.75	-0.000273	-0.00368	-0.00534	-0.0063	-0.00671	-0.00709			663.44	-0.00084223	0.00416	0.01143	0.01403	0.01454	0.01434			663.44	-0.000469	-8.78994e-05	-0.000557	-0.00141	-0.00245	-0.00478			668.17	-0.00037219	-0.00118	-0.00182	-0.001	0.00099639	0.00251			668.17	-0.00912	-0.0116	-0.014
	666.32	0.00705	0.00803	0.00854	0.00959	0.0097	0.00924			666.32	-0.000233	-0.0037	-0.00534	-0.00632	-0.00671	-0.0071			664.02	-0.00079328	0.0042	0.0115	0.01402	0.01454	0.01425			664.02	-0.000381	-0.000167015	-0.000518	-0.00141	-0.00244	-0.00469			668.75	-0.00059535	-0.00154	-0.00207	-0.00126	0.00090677	0.00237			668.75	-0.00926	-0.0119	-0.0143
	666.9	0.00711	0.00803	0.00852	0.00956	0.00961	0.00915			666.9	-0.000184	-0.00372	-0.00538	-0.00637	-0.00679	-0.0072			664.59	-0.0007632	0.00426	0.01155	0.01404	0.01457	0.01417			664.59	-0.00031	-0.000199816	-0.000493	-0.00142	-0.00245	-0.00462			669.33	-0.00073514	-0.00186	-0.00233	-0.00143	0.00085264	0.00227			669.33	-0.00939	-0.0122	-0.0145
	667.48	0.00716	0.00802	0.00849	0.00956	0.00954	0.0091			667.48	-0.000184	-0.00378	-0.00542	-0.00639	-0.00683	-0.00722			665.17	-0.00072675	0.00435	0.0116	0.01406	0.01458	0.0141			665.17	-0.000218	-0.000194511	-0.000451	-0.0014	-0.00245	-0.00453			669.91	-0.00094602	-0.00225	-0.00263	-0.00166	0.00084071	0.00212			669.91	-0.00959	-0.0125	-0.0148
	668.06	0.00719	0.00804	0.00843	0.00957	0.0095	0.00905			668.06	-0.000146	-0.00376	-0.00546	-0.00637	-0.0068	-0.00725			665.75	-0.00073518	0.00445	0.01161	0.01408	0.01454	0.01399			665.75	-0.000165	-0.000141253	-0.000391	-0.00137	-0.00246	-0.00454			670.49	-0.00114	-0.0026	-0.00299	-0.00184	0.00073932	0.00213			670.49	-0.00979	-0.0129	-0.0152
	668.63	0.00723	0.00806	0.00838	0.00955	0.00945	0.009			668.63	-0.000129	-0.00376	-0.00555	-0.00642	-0.00685	-0.00733			666.32	-0.00074366	0.00454	0.01167	0.01414	0.01452	0.01392			666.32	-0.000174	-6.93178e-05	-0.000306	-0.00131	-0.00244	-0.0046			671.07	-0.00143	-0.00288	-0.00334	-0.00206	0.00067382	0.00199			671.07	-0.01	-0.0131	-0.0155
	669.21	0.00723	0.00807	0.0083	0.00952	0.0094	0.00896			669.21	-0.000139	-0.00377	-0.0056	-0.00646	-0.00686	-0.00734			666.9	-0.00075499	0.00461	0.01175	0.01423	0.0145	0.01387			666.9	-0.000191	3.6747e-05	-0.000183	-0.00122	-0.00243	-0.00469			671.64	-0.00163	-0.00311	-0.00371	-0.00222	0.00062149	0.00193			671.64	-0.0102	-0.0133	-0.0159
	669.79	0.0072	0.00807	0.00822	0.00946	0.00935	0.00892			669.79	-0.00019	-0.00382	-0.00569	-0.00652	-0.00692	-0.00737			667.48	-0.00078059	0.0047	0.01181	0.01431	0.01451	0.01386			667.48	-0.000248	0.00019103	-6.76e-05	-0.00114	-0.00238	-0.00476			672.22	-0.00183	-0.00345	-0.00412	-0.0024	0.00059574	0.00176			672.22	-0.0104	-0.0137	-0.0164
	670.36	0.00718	0.00809	0.00812	0.00936	0.00928	0.00887			670.36	-0.000233	-0.00383	-0.00577	-0.00659	-0.007	-0.00741			668.06	-0.00087134	0.00473	0.0118	0.01437	0.01448	0.01383			668.06	-0.000384	0.000324016	-5.77e-05	-0.00112	-0.00239	-0.00491			672.8	-0.00217	-0.00374	-0.00447	-0.00263	0.00038108	0.00167			672.8	-0.0108	-0.014	-0.0167
	670.94	0.00715	0.00811	0.00805	0.00924	0.00927	0.00883			670.94	-0.000244	-0.00382	-0.00581	-0.00667	-0.00697	-0.00744			668.63	-0.00094448	0.00473	0.01176	0.01443	0.01449	0.01384			668.63	-0.000547	0.000445264	-0.000143	-0.00112	-0.00237	-0.00507			673.38	-0.0024	-0.004	-0.00483	-0.00285	0.00030917	0.00158			673.38	-0.011	-0.0143	-0.0171
	671.52	0.00714	0.00809	0.00801	0.00916	0.00924	0.0088			671.52	-0.000254	-0.00385	-0.00585	-0.00671	-0.00697	-0.00742			669.21	-0.00107	0.00468	0.01169	0.01445	0.01449	0.01387			669.21	-0.000715	0.000427413	-0.000237	-0.00115	-0.00233	-0.00522			673.96	-0.00276	-0.00441	-0.00521	-0.00309	0.00016678	0.00141			673.96	-0.0113	-0.0147	-0.0174
	672.1	0.00714	0.00807	0.00799	0.00908	0.00923	0.00879			672.1	-0.00025	-0.0039	-0.00589	-0.00676	-0.00697	-0.00738			669.79	-0.00113	0.00456	0.01163	0.01444	0.01448	0.0139			669.79	-0.000822	0.000365216	-0.000327	-0.00121	-0.00233	-0.00529			674.54	-0.00306	-0.00486	-0.00563	-0.00324	7.4502e-05	0.0013			674.54	-0.0115	-0.0151	-0.0178
	672.67	0.00714	0.00804	0.00798	0.00902	0.0092	0.00877			672.67	-0.000249	-0.00395	-0.00592	-0.00679	-0.00696	-0.00737			670.36	-0.00115	0.00449	0.01162	0.01443	0.01445	0.01385			670.36	-0.000872	0.00030838	-0.000399	-0.00125	-0.00234	-0.00532			675.11	-0.00337	-0.0053	-0.00595	-0.00346	-2.1054e-05	0.00128			675.11	-0.0118	-0.0155	-0.018
	673.25	0.00715	0.00801	0.00797	0.00894	0.00912	0.00875			673.25	-0.000233	-0.00402	-0.00595	-0.00683	-0.00699	-0.00735			670.94	-0.00111	0.00441	0.01164	0.01444	0.01445	0.01378			670.94	-0.000825	0.00022302	-0.000424	-0.00124	-0.00231	-0.00527			675.69	-0.00375	-0.00568	-0.00622	-0.00346	-9.8558e-05	0.00125			675.69	-0.0121	-0.0157	-0.0181
	673.83	0.00718	0.00797	0.00795	0.00889	0.00907	0.00874			673.83	-0.000217	-0.00407	-0.00599	-0.00688	-0.00704	-0.00734			671.52	-0.00103	0.0044	0.01163	0.01442	0.01439	0.01367			671.52	-0.000759	0.000130814	-0.000484	-0.00126	-0.00232	-0.00518			676.27	-0.00404	-0.00598	-0.0064	-0.0035	-0.0001184	0.00127			676.27	-0.0124	-0.016	-0.0182
	674.4	0.00719	0.00788	0.00792	0.00883	0.00902	0.00871			674.4	-0.000235	-0.00416	-0.00605	-0.00693	-0.00705	-0.00736			672.1	-0.00098195	0.00436	0.01164	0.01439	0.0144	0.01358			672.1	-0.000685	2.345e-05	-0.000547	-0.0013	-0.0023	-0.00507			676.85	-0.00442	-0.00641	-0.0067	-0.0036	-0.00022929	0.0012			676.85	-0.0127	-0.0163	-0.0185
	674.98	0.00719	0.00778	0.00787	0.00876	0.00893	0.00864			674.98	-0.000238	-0.00425	-0.00613	-0.00702	-0.00712	-0.00738			672.67	-0.00088647	0.00434	0.01168	0.01437	0.0144	0.01347			672.67	-0.000555	-9.41386e-05	-0.00059	-0.00131	-0.00228	-0.00504			677.43	-0.00474	-0.00683	-0.00694	-0.00365	-0.00023016	0.00119			677.43	-0.013	-0.0167	-0.0186
	675.56	0.00721	0.00768	0.00781	0.00871	0.00887	0.0086			675.56	-0.000227	-0.00434	-0.00619	-0.00704	-0.00711	-0.00736			673.25	-0.00079461	0.0043	0.01172	0.01436	0.01439	0.01334			673.25	-0.000366	-0.000229182	-0.000521	-0.0013	-0.00225	-0.00495			678.01	-0.00506	-0.00724	-0.00716	-0.00364	-0.00028151	0.00117			678.01	-0.0133	-0.0171	-0.0188
	676.13	0.00725	0.0076	0.00774	0.00868	0.00881	0.00856			676.13	-0.00018	-0.00442	-0.00628	-0.00711	-0.00716	-0.00738			673.83	-0.00074988	0.00432	0.01183	0.01436	0.01438	0.01324			673.83	-0.000219	-0.000261191	-0.00038	-0.00128	-0.0022	-0.00494			678.58	-0.00548	-0.00771	-0.0074	-0.00365	-0.00029584	0.0011			678.58	-0.0137	-0.0175	-0.0189
	676.71	0.00727	0.00752	0.00765	0.00862	0.00875	0.00852			676.71	-0.000178	-0.00449	-0.00637	-0.00719	-0.00718	-0.00737			674.4	-0.00069243	0.00434	0.01192	0.01439	0.01441	0.01319			674.4	-7.43e-05	-0.000309064	-0.000265	-0.00124	-0.00215	-0.00494			679.16	-0.00584	-0.00817	-0.00767	-0.00366	-0.00034294	0.00102			679.16	-0.014	-0.0179	-0.0191
	677.29	0.00726	0.00744	0.00755	0.00859	0.00869	0.00846			677.29	-0.000191	-0.00453	-0.0064	-0.0072	-0.00719	-0.00735			674.98	-0.00066663	0.00434	0.01196	0.01444	0.01443	0.01315			674.98	3.88e-05	-0.000325025	-0.000169	-0.00115	-0.00207	-0.00493			679.74	-0.00626	-0.00864	-0.00792	-0.00371	-0.00039051	0.00097445			679.74	-0.0143	-0.0184	-0.0193
	677.86	0.00724	0.00736	0.00743	0.00856	0.00864	0.00841			677.86	-0.000224	-0.00461	-0.00648	-0.00724	-0.00721	-0.00737			675.56	-0.00069437	0.00429	0.01202	0.01446	0.01441	0.01306			675.56	3.71e-05	-0.000385988	-6.05e-05	-0.00112	-0.00207	-0.00494			680.32	-0.00674	-0.00916	-0.00814	-0.00373	-0.00046487	0.00097344			680.32	-0.0147	-0.0188	-0.0194
	678.44	0.00724	0.00735	0.00733	0.00852	0.00861	0.00835			678.44	-0.000217	-0.00462	-0.00653	-0.00726	-0.00723	-0.00739			676.13	-0.00074024	0.00426	0.01211	0.01455	0.01441	0.01301			676.13	1.86e-05	-0.000328802	6.09e-05	-0.00103	-0.00205	-0.00497			680.9	-0.00719	-0.0096	-0.00837	-0.0037	-0.00043975	0.00088042			680.9	-0.015	-0.0192	-0.0195
	679.02	0.00717	0.00733	0.00717	0.00849	0.00856	0.00834			679.02	-0.000296	-0.00464	-0.00663	-0.00726	-0.00724	-0.00733			676.71	-0.00077159	0.00425	0.01215	0.01459	0.01438	0.01297			676.71	-3.21e-06	-0.000223701	0.000103	-0.000966	-0.00204	-0.00498			681.47	-0.00754	-0.01006	-0.00858	-0.00363	-0.0004969	0.00082226			681.47	-0.0152	-0.0195	-0.0195
	679.59	0.00707	0.00728	0.00703	0.00839	0.00853	0.00827			679.59	-0.000408	-0.00469	-0.00672	-0.0073	-0.00725	-0.00737			677.29	-0.00085973	0.00421	0.01218	0.01465	0.01435	0.01294			677.29	-6.41e-05	-0.000117142	0.000185	-0.000836	-0.00197	-0.00495			682.05	-0.00795	-0.01053	-0.00877	-0.00365	-0.00055527	0.0007327			682.05	-0.0155	-0.0199	-0.0197
	680.17	0.00693	0.00722	0.00692	0.0083	0.00851	0.0082			680.17	-0.000527	-0.00475	-0.00678	-0.00733	-0.00726	-0.00736			677.86	-0.00097011	0.00415	0.01216	0.01469	0.01429	0.01292			677.86	-0.000187	-3.85336e-05	0.000149	-0.000781	-0.00202	-0.00496			682.63	-0.00822	-0.01091	-0.00892	-0.00369	-0.00051625	0.00071181			682.63	-0.0157	-0.0202	-0.0198
	680.75	0.00681	0.00715	0.00681	0.00821	0.00845	0.00816			680.75	-0.000628	-0.00484	-0.00687	-0.00739	-0.00731	-0.00734			678.44	-0.00107	0.00407	0.01213	0.01474	0.01426	0.01291			678.44	-0.000312	-1.61926e-05	0.000106	-0.00073	-0.002	-0.00504			683.21	-0.00858	-0.01124	-0.00916	-0.00378	-0.00051838	0.00065264			683.21	-0.016	-0.0204	-0.0199
	681.32	0.00668	0.00705	0.0067	0.00811	0.00841	0.0081			681.32	-0.000741	-0.00493	-0.00697	-0.00745	-0.00733	-0.00738			679.02	-0.00116	0.00397	0.01204	0.01481	0.01425	0.0129			679.02	-0.000412	-4.7296e-05	-2.87e-05	-0.00067	-0.002	-0.00508			683.79	-0.0089	-0.01157	-0.00925	-0.00382	-0.00054623	0.00074511			683.79	-0.0162	-0.0207	-0.02
	681.9	0.00656	0.00695	0.00664	0.00804	0.00836	0.00803			681.9	-0.000858	-0.00504	-0.00705	-0.0075	-0.00736	-0.00743			679.59	-0.00125	0.00383	0.01198	0.0148	0.01425	0.01289			679.59	-0.000498	-0.000130725	-0.000178	-0.000698	-0.002	-0.00516			684.36	-0.00935	-0.01187	-0.00943	-0.00389	-0.00061054	0.00070607			684.36	-0.0167	-0.021	-0.0201
	682.47	0.00645	0.00685	0.00655	0.00797	0.00829	0.00798			682.47	-0.000941	-0.00514	-0.00713	-0.00752	-0.00737	-0.00746			680.17	-0.00131	0.00379	0.01192	0.0148	0.01423	0.01286			680.17	-0.000517	-8.91719e-05	-0.000322	-0.000703	-0.00199	-0.00521			684.94	-0.0098	-0.01219	-0.00959	-0.00398	-0.00072833	0.00068895			684.94	-0.017	-0.0212	-0.0203
	683.05	0.00636	0.0067	0.0065	0.00792	0.00821	0.00792			683.05	-0.00102	-0.0053	-0.00721	-0.00755	-0.00742	-0.00751			680.75	-0.00133	0.00373	0.01191	0.01477	0.01418	0.01281			680.75	-0.000492	-0.000154204	-0.000385	-0.000738	-0.00203	-0.0052			685.52	-0.01025	-0.01236	-0.00952	-0.00393	-0.00076823	0.00070025			685.52	-0.0174	-0.0214	-0.0202
	683.63	0.00631	0.00657	0.00648	0.00786	0.00815	0.00788			683.63	-0.00106	-0.00542	-0.00722	-0.00756	-0.00743	-0.00753			681.32	-0.00128	0.0037	0.01194	0.01472	0.01417	0.01275			681.32	-0.000403	-0.000212753	-0.000466	-0.0008	-0.00204	-0.00514			686.1	-0.01072	-0.01253	-0.0095	-0.00395	-0.00074337	0.00073486			686.1	-0.0178	-0.0215	-0.0201
	684.2	0.00624	0.0064	0.00646	0.00781	0.00806	0.00784			684.2	-0.00109	-0.00557	-0.00727	-0.0076	-0.00747	-0.00753			681.9	-0.00126	0.00374	0.01195	0.01464	0.01417	0.01269			681.9	-0.00033	-0.000215128	-0.00052	-0.00089	-0.00203	-0.00516			686.67	-0.01127	-0.01276	-0.00955	-0.00395	-0.00072172	0.00079517			686.67	-0.0183	-0.0216	-0.02
	684.78	0.00619	0.00625	0.00645	0.0078	0.00801	0.00781			684.78	-0.00113	-0.0057	-0.00728	-0.00757	-0.00745	-0.0075			682.47	-0.00123	0.00371	0.01197	0.01457	0.01413	0.01263			682.47	-0.000257	-0.000338547	-0.00054	-0.00098	-0.00208	-0.00512			687.25	-0.01175	-0.01295	-0.00954	-0.00398	-0.00073058	0.00083792			687.25	-0.0187	-0.0217	-0.0199
	685.36	0.00613	0.00607	0.00643	0.00778	0.00796	0.00777			685.36	-0.00117	-0.00585	-0.00729	-0.00756	-0.00746	-0.00752			683.05	-0.00119	0.00376	0.01204	0.01449	0.01411	0.01261			683.05	-0.00014	-0.000362524	-0.000494	-0.0011	-0.00209	-0.0051			687.83	-0.01216	-0.01304	-0.00946	-0.00392	-0.00070296	0.00087009			687.83	-0.0191	-0.0217	-0.0197
	685.93	0.00607	0.00592	0.0064	0.00776	0.0079	0.00772			685.93	-0.00124	-0.00599	-0.00731	-0.00756	-0.00746	-0.00752			683.63	-0.00116	0.0038	0.01212	0.01443	0.0141	0.01259			683.63	-1.04e-05	-0.00037408	-0.000443	-0.00119	-0.0021	-0.00512			688.41	-0.01268	-0.0132	-0.0094	-0.00382	-0.00069838	0.00084964			688.41	-0.0196	-0.0218	-0.0196
	686.51	0.00603	0.00578	0.00636	0.00771	0.00785	0.00766			686.51	-0.00128	-0.0061	-0.00731	-0.00758	-0.00742	-0.0075			684.2	-0.00112	0.00384	0.01218	0.0144	0.01402	0.01256			684.2	0.000112	-0.000357596	-0.000344	-0.00122	-0.00217	-0.00509			688.98	-0.01303	-0.01326	-0.00927	-0.00365	-0.0006576	0.00092166			688.98	-0.0199	-0.0218	-0.0194
	687.08	0.00593	0.00565	0.00632	0.0077	0.00782	0.00762			687.08	-0.00138	-0.00622	-0.00732	-0.00756	-0.00739	-0.00748			684.78	-0.00113	0.00385	0.01219	0.01436	0.01392	0.01252			684.78	0.000189	-0.000353237	-0.000213	-0.00123	-0.00224	-0.00508			689.56	-0.01346	-0.01336	-0.00923	-0.0036	-0.00059547	0.00091332			689.56	-0.0204	-0.0219	-0.0193
	687.66	0.00584	0.00557	0.00626	0.00769	0.00776	0.00754			687.66	-0.00148	-0.00631	-0.00735	-0.00755	-0.00737	-0.0075			685.36	-0.00116	0.00392	0.01227	0.01437	0.01384	0.01248			685.36	0.000241	-0.000261882	-4.76e-05	-0.00118	-0.0023	-0.00507			690.14	-0.01392	-0.0135	-0.00924	-0.00355	-0.00063031	0.00095281			690.14	-0.0208	-0.022	-0.0192
	688.24	0.00574	0.00549	0.00619	0.00767	0.00775	0.00752			688.24	-0.00156	-0.00638	-0.00738	-0.00754	-0.00733	-0.00745			685.93	-0.00119	0.00389	0.01227	0.01441	0.01378	0.01245			685.93	0.000219	-0.000214147	-5.05e-06	-0.00117	-0.00236	-0.00504			690.72	-0.01423	-0.01361	-0.00919	-0.00343	-0.00051913	0.00103			690.72	-0.0211	-0.022	-0.0191
	688.81	0.00561	0.00538	0.00609	0.00758	0.00774	0.00749			688.81	-0.00169	-0.00648	-0.00744	-0.0076	-0.00728	-0.00741			686.51	-0.00126	0.00386	0.01225	0.01443	0.0137	0.01244			686.51	0.00017	-0.000142286	5.25e-06	-0.00111	-0.00239	-0.00504			691.29	-0.01445	-0.01367	-0.00908	-0.00332	-0.00041345	0.00109			691.29	-0.0213	-0.0221	-0.0189
	689.39	0.00541	0.0053	0.00601	0.00754	0.0077	0.00742			689.39	-0.00185	-0.00651	-0.00743	-0.00753	-0.00727	-0.00739			687.08	-0.00135	0.00378	0.01221	0.01445	0.01359	0.01242			687.08	3.97e-05	-7.75942e-05	2.95e-05	-0.00108	-0.00247	-0.00504			691.87	-0.01468	-0.01369	-0.00892	-0.00324	-0.00029543	0.00116			691.87	-0.0214	-0.022	-0.0187
	689.96	0.00522	0.00527	0.00596	0.00748	0.00769	0.00741			689.96	-0.002	-0.00652	-0.00739	-0.00749	-0.00722	-0.00728			687.66	-0.00145	0.00368	0.01211	0.01451	0.01348	0.0124			687.66	-0.000105	-1.0546e-06	-5.01e-05	-0.000964	-0.00249	-0.00505			692.45	-0.01478	-0.0137	-0.00884	-0.00319	-0.00031574	0.00113			692.45	-0.0215	-0.022	-0.0186
	690.54	0.00505	0.00523	0.00591	0.00745	0.0077	0.00742			690.54	-0.00211	-0.00652	-0.00735	-0.00744	-0.00714	-0.00719			688.24	-0.00158	0.00352	0.012	0.01453	0.01343	0.0124			688.24	-0.000226	2.99432e-05	-0.000137	-0.000885	-0.00245	-0.00511			693.03	-0.01474	-0.01366	-0.00862	-0.00307	-0.00021479	0.00112			693.03	-0.0214	-0.0219	-0.0183
	691.11	0.00488	0.00523	0.00586	0.0074	0.00765	0.00747			691.11	-0.00223	-0.00649	-0.00736	-0.00741	-0.00714	-0.00707			688.81	-0.00173	0.00335	0.01189	0.01455	0.01333	0.0124			688.81	-0.000407	-6.39766e-05	-0.00027	-0.000828	-0.0025	-0.00512			693.6	-0.0147	-0.01354	-0.00846	-0.00292	-0.00010714	0.00113			693.6	-0.0213	-0.0217	-0.0181
	691.69	0.00472	0.00521	0.00582	0.00738	0.00762	0.00748			691.69	-0.00236	-0.00648	-0.00734	-0.00734	-0.0071	-0.00697			689.39	-0.00176	0.00316	0.01176	0.01457	0.01331	0.01237			689.39	-0.000456	-0.000181432	-0.000418	-0.000752	-0.00245	-0.00517			694.18	-0.01457	-0.01357	-0.00832	-0.00279	-7.0971e-06	0.00122			694.18	-0.0211	-0.0217	-0.0179
	692.27	0.00457	0.00512	0.00581	0.00736	0.0076	0.00748			692.27	-0.00247	-0.00654	-0.00732	-0.00729	-0.00703	-0.00689			689.96	-0.00177	0.00304	0.01162	0.01459	0.01329	0.01234			689.96	-0.000476	-0.000277221	-0.000592	-0.000706	-0.0024	-0.00523			694.76	-0.01449	-0.0135	-0.00814	-0.00269	0.00014936	0.00123			694.76	-0.021	-0.0215	-0.0177
	692.84	0.00445	0.00504	0.00581	0.00737	0.00759	0.00747			692.84	-0.00256	-0.00658	-0.00728	-0.0072	-0.00696	-0.00684			690.54	-0.00174	0.00299	0.01157	0.01454	0.0133	0.01232			690.54	-0.000463	-0.000344846	-0.000734	-0.000743	-0.00238	-0.00518			695.33	-0.01435	-0.01336	-0.00792	-0.00254	0.00024617	0.00126			695.33	-0.0209	-0.0214	-0.0174
	693.42	0.00435	0.00496	0.00579	0.00735	0.00757	0.00748			693.42	-0.00261	-0.0066	-0.00726	-0.00718	-0.00693	-0.00673			691.11	-0.00169	0.00293	0.0115	0.01446	0.01329	0.01228			691.11	-0.000385	-0.000435126	-0.000856	-0.000786	-0.00233	-0.00517			695.91	-0.01419	-0.01327	-0.00768	-0.00242	0.0003629	0.00131			695.91	-0.0207	-0.0212	-0.0172
	693.99	0.00429	0.0049	0.0058	0.00735	0.00755	0.0075			693.99	-0.00266	-0.00664	-0.00722	-0.00711	-0.00687	-0.00664			691.69	-0.00163	0.00294	0.0115	0.01437	0.01327	0.01225			691.69	-0.000334	-0.00050506	-0.000896	-0.000866	-0.00234	-0.00511			696.49	-0.01416	-0.01312	-0.00752	-0.00235	0.00043804	0.00134			696.49	-0.0206	-0.0211	-0.0169
	694.57	0.00422	0.00483	0.00584	0.00737	0.00754	0.0075			694.57	-0.00269	-0.00667	-0.00716	-0.00705	-0.00681	-0.00654			692.27	-0.00161	0.00286	0.01145	0.0142	0.01321	0.01216			692.27	-0.000288	-0.000656098	-0.00094	-0.000995	-0.00235	-0.00503			697.06	-0.01408	-0.01287	-0.00735	-0.00221	0.00062059	0.00136			697.06	-0.0205	-0.0208	-0.0168
	695.14	0.00416	0.00475	0.0059	0.0074	0.00755	0.00753			695.14	-0.00274	-0.00672	-0.00708	-0.00699	-0.00674	-0.00645			692.84	-0.0016	0.00285	0.01149	0.0141	0.01323	0.01213			692.84	-0.000246	-0.000723517	-0.000934	-0.00107	-0.00231	-0.005			697.64	-0.01402	-0.01266	-0.00724	-0.00213	0.00070457	0.00136			697.64	-0.0204	-0.0206	-0.0165
	695.72	0.00409	0.00471	0.00597	0.00741	0.00753	0.00753			695.72	-0.00276	-0.0067	-0.00695	-0.00688	-0.00666	-0.0064			693.42	-0.00156	0.00287	0.01156	0.01398	0.01322	0.01212			693.42	-0.000141	-0.000791009	-0.000884	-0.00116	-0.00227	-0.00494			698.22	-0.01389	-0.01232	-0.0069	-0.0019	0.00084864	0.00141			698.22	-0.0202	-0.0201	-0.0161
	696.29	0.004	0.00465	0.00601	0.00742	0.00755	0.00754			696.29	-0.00282	-0.00672	-0.00687	-0.00681	-0.00657	-0.00632			693.99	-0.00155	0.00285	0.01164	0.01386	0.01323	0.01217			693.99	-6.5e-05	-0.000860004	-0.000762	-0.00128	-0.00222	-0.00484			698.8	-0.01375	-0.01197	-0.00657	-0.00158	0.00098593	0.00142			698.8	-0.02	-0.0197	-0.0157
	696.87	0.00392	0.00458	0.00597	0.00741	0.00755	0.00754			696.87	-0.0029	-0.00676	-0.00685	-0.0068	-0.0065	-0.00626			694.57	-0.00154	0.00287	0.01168	0.0137	0.01321	0.01218			694.57	7.09e-06	-0.000887797	-0.000596	-0.00139	-0.00222	-0.00485			699.37	-0.01363	-0.01163	-0.00632	-0.00139	0.00104	0.00148			699.37	-0.0199	-0.0193	-0.0155
	697.44	0.00386	0.00453	0.00596	0.00742	0.00756	0.00752			697.44	-0.00294	-0.00675	-0.00678	-0.00675	-0.0064	-0.00621			695.14	-0.00157	0.00289	0.01179	0.01359	0.0132	0.01218			695.14	6.3e-05	-0.000830702	-0.000342	-0.00148	-0.00222	-0.00476			699.95	-0.01353	-0.0114	-0.0062	-0.00128	0.00101	0.00154			699.95	-0.0197	-0.0191	-0.0153
	698.02	0.00383	0.00448	0.00595	0.00745	0.00762	0.00753			698.02	-0.00296	-0.00678	-0.00674	-0.00667	-0.00626	-0.00612			695.72	-0.00158	0.00292	0.01182	0.01357	0.01318	0.01221			695.72	0.000103	-0.000782565	-0.000165	-0.00145	-0.00221	-0.00474			700.53	-0.01335	-0.01112	-0.00603	-0.00112	0.00108	0.00161			700.53	-0.0195	-0.0188	-0.015
	698.59	0.00377	0.00446	0.00593	0.00743	0.00761	0.00753			698.59	-0.00298	-0.00676	-0.00669	-0.00662	-0.00622	-0.00611			696.29	-0.0016	0.00296	0.0118	0.01359	0.01314	0.0122			696.29	9.95e-05	-0.000670941	-9.02e-05	-0.00141	-0.00224	-0.00459			701.1	-0.01319	-0.0108	-0.00583	-0.00092532	0.00114	0.00171			701.1	-0.0193	-0.0184	-0.0148
	699.17	0.00371	0.00441	0.00586	0.00742	0.00762	0.00749			699.17	-0.00301	-0.00677	-0.00666	-0.00656	-0.00615	-0.00607			696.87	-0.00166	0.00295	0.01176	0.01358	0.01305	0.01223			696.87	2e-07	-0.000550734	-9.03e-05	-0.00143	-0.00232	-0.00456			701.68	-0.01301	-0.01058	-0.00565	-0.00081059	0.00131	0.00185			701.68	-0.0191	-0.0181	-0.0146
	699.74	0.00362	0.00442	0.00584	0.00744	0.00761	0.00749			699.74	-0.00307	-0.00672	-0.00661	-0.00649	-0.0061	-0.00602			697.44	-0.00179	0.0029	0.01171	0.01362	0.01304	0.01228			697.44	-0.000138	-0.000419593	-6.78e-05	-0.0013	-0.00224	-0.00451			702.26	-0.01288	-0.01028	-0.00553	-0.00065015	0.00135	0.00194			702.26	-0.0189	-0.0178	-0.0143
	700.32	0.00355	0.00441	0.00581	0.00744	0.00762	0.00743			700.32	-0.00308	-0.00665	-0.00653	-0.00638	-0.00601	-0.00598			698.02	-0.00189	0.00283	0.01157	0.01369	0.01301	0.01233			698.02	-0.000275	-0.000240823	-0.000189	-0.0012	-0.00222	-0.00444			702.83	-0.01257	-0.00995	-0.00532	-0.00036799	0.00142	0.00203			702.83	-0.0186	-0.0174	-0.014
	700.9	0.00349	0.00442	0.00577	0.00741	0.00764	0.00744			700.9	-0.0031	-0.00662	-0.00652	-0.00635	-0.00596	-0.00592			698.59	-0.00202	0.00277	0.01142	0.0137	0.01297	0.0124			698.59	-0.000459	-0.000120458	-0.000305	-0.00115	-0.00221	-0.00448			703.41	-0.01229	-0.00972	-0.00513	-0.00031895	0.00157	0.00205			703.41	-0.0182	-0.0171	-0.0136
	701.47	0.00342	0.00443	0.00574	0.00741	0.00768	0.00746			701.47	-0.00312	-0.00656	-0.00649	-0.0063	-0.00587	-0.00585			699.17	-0.00207	0.00265	0.01131	0.01371	0.01295	0.01239			699.17	-0.000526	-0.00010459	-0.000408	-0.00109	-0.00215	-0.00449			703.99	-0.0119	-0.00948	-0.005	-0.00017272	0.00164	0.00208			703.99	-0.0178	-0.0168	-0.0134
	702.05	0.00337	0.00444	0.00577	0.00741	0.00769	0.00745			702.05	-0.00317	-0.00653	-0.0064	-0.0062	-0.0058	-0.00577			699.74	-0.00211	0.00249	0.01115	0.01367	0.01291	0.01241			699.74	-0.000584	-0.000223708	-0.000578	-0.0011	-0.00212	-0.00444			704.56	-0.01151	-0.00926	-0.00475	1.7749e-05	0.00178	0.00225			704.56	-0.0174	-0.0165	-0.013
	702.62	0.0033	0.00442	0.0058	0.00744	0.00771	0.00747			702.62	-0.00317	-0.00646	-0.00628	-0.00606	-0.0057	-0.00565			700.32	-0.00214	0.00234	0.01098	0.01362	0.0129	0.01238			700.32	-0.000604	-0.000371814	-0.000778	-0.00111	-0.00205	-0.00439			705.14	-0.01098	-0.00896	-0.00445	0.00024102	0.00199	0.00238			705.14	-0.0169	-0.0162	-0.0126
	703.19	0.00322	0.00438	0.00582	0.00745	0.0077	0.00745			703.19	-0.0032	-0.00642	-0.00621	-0.00601	-0.00566	-0.00561			700.9	-0.00205	0.00222	0.0109	0.01359	0.01294	0.01237			700.9	-0.000555	-0.000543457	-0.00096	-0.00113	-0.00197	-0.00433			705.71	-0.01053	-0.00863	-0.00408	0.00050024	0.00226	0.00263			705.71	-0.0164	-0.0158	-0.0121
	703.77	0.0032	0.00439	0.00586	0.00749	0.00772	0.00745			703.77	-0.00318	-0.00633	-0.00611	-0.00589	-0.00558	-0.00551			701.47	-0.00197	0.00214	0.0108	0.01356	0.01296	0.01237			701.47	-0.000435	-0.000703362	-0.00111	-0.00111	-0.00188	-0.00426			706.29	-0.0101	-0.0083	-0.00376	0.00074375	0.00247	0.00281			706.29	-0.016	-0.0154	-0.0118
	704.34	0.00315	0.00434	0.0059	0.00755	0.00774	0.00747			704.34	-0.0032	-0.00633	-0.00605	-0.0058	-0.0055	-0.0054			702.05	-0.00188	0.00209	0.01076	0.0135	0.01298	0.01239			702.05	-0.000326	-0.00079702	-0.00117	-0.00114	-0.00178	-0.00418			706.87	-0.00969	-0.0081	-0.00355	0.00094853	0.00258	0.00283			706.87	-0.0155	-0.0152	-0.0116
	704.92	0.00311	0.0043	0.00596	0.00761	0.00775	0.00747			704.92	-0.00322	-0.00631	-0.00596	-0.0057	-0.00543	-0.00537			702.62	-0.00177	0.00211	0.01072	0.01339	0.01295	0.01232			702.62	-0.000198	-0.000834007	-0.00121	-0.00121	-0.00176	-0.00415			707.44	-0.00924	-0.00783	-0.00329	0.00112	0.00274	0.00296			707.44	-0.015	-0.0149	-0.0113
	705.49	0.00311	0.00429	0.00606	0.00767	0.00777	0.00754			705.49	-0.0032	-0.00627	-0.00583	-0.00559	-0.00536	-0.00524			703.19	-0.00171	0.00211	0.01073	0.01333	0.01296	0.01226			703.19	-0.000102	-0.00090058	-0.00124	-0.00125	-0.00171	-0.00401			708.02	-0.00886	-0.00768	-0.00305	0.00138	0.00289	0.00305			708.02	-0.0145	-0.0147	-0.011
	706.07	0.00312	0.00432	0.00617	0.00776	0.0078	0.00759			706.07	-0.00318	-0.00618	-0.0057	-0.00546	-0.00525	-0.00514			703.77	-0.00162	0.00212	0.01072	0.01322	0.01298	0.01224			703.77	2.14e-05	-0.00101	-0.00129	-0.00133	-0.00162	-0.00389			708.6	-0.00849	-0.00733	-0.00272	0.00167	0.00306	0.00315			708.6	-0.0142	-0.0143	-0.0106
	706.64	0.00314	0.00432	0.00623	0.00784	0.00784	0.00762			706.64	-0.00315	-0.00612	-0.00564	-0.00539	-0.00515	-0.00507			704.34	-0.00157	0.0022	0.01078	0.01314	0.01301	0.01224			704.34	8.46e-05	-0.000956844	-0.00121	-0.00135	-0.00154	-0.00374			709.17	-0.00825	-0.00703	-0.00241	0.00194	0.00315	0.00323			709.17	-0.0139	-0.0139	-0.0103
	707.22	0.00316	0.00431	0.00631	0.00792	0.00787	0.00765			707.22	-0.00314	-0.00608	-0.00555	-0.00532	-0.00504	-0.00498			704.92	-0.00156	0.00229	0.01079	0.01312	0.01304	0.01229			704.92	0.000124	-0.000869377	-0.00115	-0.00132	-0.00146	-0.00373			709.75	-0.00808	-0.00675	-0.00208	0.00227	0.00334	0.00335			709.75	-0.0137	-0.0136	-0.00993
	707.79	0.00317	0.00429	0.00632	0.00799	0.00791	0.00765			707.79	-0.00313	-0.00604	-0.00549	-0.0052	-0.00492	-0.00492			705.49	-0.00152	0.00241	0.01084	0.01314	0.01305	0.01227			705.49	0.000244	-0.00075884	-0.001	-0.00126	-0.00141	-0.0037			710.32	-0.00775	-0.00633	-0.00169	0.00253	0.00338	0.00345			710.32	-0.0133	-0.0131	-0.00954
	708.37	0.00321	0.00427	0.00635	0.00807	0.00793	0.00762			708.37	-0.00306	-0.00599	-0.0054	-0.00508	-0.0048	-0.00487			706.07	-0.0015	0.00246	0.01087	0.01313	0.01304	0.01229			706.07	0.00032	-0.000687338	-0.000879	-0.00124	-0.00138	-0.00358			710.9	-0.00756	-0.00596	-0.0013	0.00284	0.00357	0.00351			710.9	-0.0131	-0.0127	-0.00914
	708.94	0.00327	0.00431	0.00641	0.00816	0.00799	0.00764			708.94	-0.003	-0.0059	-0.0053	-0.00499	-0.0047	-0.00479			706.64	-0.00158	0.00254	0.01088	0.01315	0.01302	0.0123			706.64	0.000269	-0.000566546	-0.000772	-0.00122	-0.00139	-0.0035			711.48	-0.00741	-0.00572	-0.00107	0.00315	0.00364	0.00352			711.48	-0.013	-0.0124	-0.00888
	709.52	0.0033	0.00431	0.00645	0.00819	0.008	0.00759			709.52	-0.00293	-0.00581	-0.00516	-0.0049	-0.00459	-0.00475			707.22	-0.00169	0.00263	0.01091	0.01318	0.01299	0.01234			707.22	0.000199	-0.000396107	-0.000665	-0.00113	-0.00137	-0.00338			712.05	-0.00719	-0.00548	-0.0007785	0.00324	0.00376	0.00356			712.05	-0.0127	-0.0122	-0.0086
	710.09	0.00332	0.00435	0.00647	0.00821	0.00806	0.00762			710.09	-0.00289	-0.0057	-0.00506	-0.00483	-0.00445	-0.00465			707.79	-0.00177	0.00265	0.01091	0.01323	0.01297	0.01238			707.79	4.08e-05	-0.0002496	-0.000592	-0.00104	-0.00131	-0.0033			712.63	-0.00696	-0.00522	-0.00055135	0.00349	0.00392	0.00366			712.63	-0.0125	-0.0119	-0.00835
	710.66	0.00333	0.0044	0.00647	0.00823	0.00812	0.00765			710.66	-0.00282	-0.00556	-0.00498	-0.00476	-0.00432	-0.00457			708.37	-0.00184	0.00265	0.01096	0.01328	0.01295	0.01243			708.37	-0.000112	-6.05192e-05	-0.00047	-0.000925	-0.00126	-0.00328			713.21	-0.00677	-0.00505	-0.0003353	0.00361	0.00398	0.00378			713.21	-0.0122	-0.0118	-0.00808
	711.24	0.00334	0.00442	0.00649	0.00826	0.00817	0.00766			711.24	-0.00278	-0.00551	-0.0049	-0.00468	-0.00422	-0.00452			708.94	-0.00191	0.00265	0.01099	0.01331	0.01292	0.01251			708.94	-0.000264	0.000123577	-0.000431	-0.000843	-0.00123	-0.00325			713.78	-0.00654	-0.00493	-6.9332e-05	0.0036	0.00401	0.00369			713.78	-0.0119	-0.0116	-0.00778
	711.81	0.00334	0.00449	0.00656	0.00828	0.00826	0.0077			711.81	-0.00275	-0.00537	-0.00474	-0.00456	-0.00408	-0.00441			709.52	-0.0019	0.00257	0.01097	0.01331	0.01293	0.01254			709.52	-0.00031	0.000215586	-0.000424	-0.000783	-0.00116	-0.00319			714.36	-0.00643	-0.00488	-5.5025e-05	0.00357	0.00401	0.00361			714.36	-0.0118	-0.0115	-0.00773
	712.39	0.00328	0.00448	0.00655	0.00826	0.00829	0.00766			712.39	-0.00276	-0.00532	-0.00468	-0.0045	-0.00399	-0.00437			710.09	-0.00192	0.0025	0.01088	0.01329	0.01296	0.01258			710.09	-0.00041	0.000231369	-0.0005	-0.00074	-0.00105	-0.00315			714.93	-0.00616	-0.00471	0.000222	0.00368	0.00408	0.00369			714.93	-0.0115	-0.0113	-0.00734
	712.96	0.00326	0.00449	0.00657	0.00825	0.00831	0.00765			712.96	-0.00273	-0.00524	-0.00459	-0.00443	-0.00389	-0.0043			710.66	-0.00193	0.00241	0.01081	0.01321	0.01289	0.01263			710.66	-0.000535	0.000112816	-0.000619	-0.000762	-0.00106	-0.0031			715.51	-0.00594	-0.00448	0.00052451	0.00372	0.00429	0.00373			715.51	-0.0112	-0.011	-0.00696
	713.54	0.00327	0.00455	0.00663	0.00824	0.00833	0.00765			713.54	-0.00266	-0.00509	-0.00443	-0.00432	-0.00378	-0.00419			711.24	-0.00192	0.00236	0.01076	0.01317	0.01292	0.01265			711.24	-0.000564	-2.02956e-05	-0.000722	-0.000755	-0.000949	-0.00298			716.08	-0.00572	-0.0042	0.00091483	0.00389	0.00444	0.00387			716.08	-0.0109	-0.0106	-0.0065
	714.11	0.00326	0.00457	0.00664	0.00826	0.00828	0.00763			714.11	-0.00257	-0.00494	-0.00434	-0.00419	-0.00372	-0.00412			711.81	-0.00175	0.00234	0.01072	0.01317	0.01297	0.01266			711.81	-0.000438	-0.000142799	-0.000783	-0.000685	-0.000794	-0.00284			716.66	-0.00539	-0.0039	0.00126	0.00401	0.00456	0.004			716.66	-0.0106	-0.0103	-0.00611
	714.68	0.00324	0.00455	0.00666	0.00829	0.00825	0.00762			714.68	-0.00253	-0.00486	-0.00425	-0.00407	-0.00368	-0.00402			712.39	-0.0016	0.00239	0.01071	0.01309	0.01298	0.01264			712.39	-0.000287	-0.000177682	-0.000804	-0.000688	-0.000698	-0.00272			717.24	-0.00521	-0.00362	0.00149	0.00409	0.00463	0.00405			717.24	-0.0104	-0.00997	-0.00585
	715.26	0.00323	0.00457	0.0067	0.00831	0.00823	0.00764			715.26	-0.00247	-0.00476	-0.00416	-0.00397	-0.00362	-0.00387			712.96	-0.00152	0.00238	0.01068	0.01297	0.01294	0.01259			712.96	-0.000206	-0.000317141	-0.000921	-0.00075	-0.000645	-0.00258			717.81	-0.005	-0.00339	0.00164	0.00419	0.00471	0.00417			717.81	-0.0101	-0.0097	-0.00561
	715.83	0.00321	0.00458	0.00674	0.00835	0.00819	0.00764			715.83	-0.00241	-0.00464	-0.00406	-0.00387	-0.00358	-0.0038			713.54	-0.00143	0.00245	0.01066	0.01292	0.01296	0.01245			713.54	-0.000106	-0.000429253	-0.000979	-0.000737	-0.000546	-0.00247			718.39	-0.00475	-0.00311	0.00185	0.0043	0.00478	0.00427			718.39	-0.00985	-0.00936	-0.00543
	716.41	0.00322	0.0046	0.00674	0.00838	0.00816	0.00759			716.41	-0.00237	-0.00458	-0.00405	-0.00379	-0.00354	-0.00374			714.11	-0.00135	0.00252	0.01063	0.01286	0.01291	0.01245			714.11	-5.53e-05	-0.000486075	-0.000992	-0.000727	-0.000478	-0.00233			718.96	-0.00469	-0.00282	0.002	0.00434	0.00475	0.00431			718.96	-0.00972	-0.00906	-0.00519
	716.98	0.00321	0.00462	0.00678	0.00844	0.00814	0.00762			716.98	-0.00233	-0.00452	-0.00404	-0.00372	-0.00351	-0.00365			714.68	-0.00122	0.00262	0.01063	0.01282	0.01289	0.0124			714.68	0.000126	-0.000473428	-0.000969	-0.000706	-0.000416	-0.00224			719.54	-0.00449	-0.00252	0.00225	0.00448	0.00482	0.00441			719.54	-0.00943	-0.00869	-0.00485
	717.55	0.00319	0.00461	0.0068	0.0085	0.00809	0.00764			717.55	-0.00229	-0.00445	-0.00397	-0.00358	-0.0035	-0.00356			715.26	-0.00112	0.00268	0.01056	0.01275	0.01282	0.01232			715.26	0.000263	-0.000481163	-0.000987	-0.000663	-0.000394	-0.00215			720.11	-0.00431	-0.00214	0.00233	0.00467	0.00502	0.00444			720.11	-0.00916	-0.00823	-0.00481
	718.13	0.00327	0.00463	0.00681	0.00855	0.0081	0.00768			718.13	-0.00215	-0.00437	-0.00393	-0.0035	-0.00347	-0.00348			715.83	-0.0011	0.00281	0.01054	0.01269	0.01276	0.01225			715.83	0.000314	-0.000446478	-0.000968	-0.00065	-0.000385	-0.00212			720.69	-0.00413	-0.00176	0.00254	0.00486	0.00513	0.00442			720.69	-0.00898	-0.00782	-0.00452
	718.7	0.00329	0.00465	0.00683	0.00859	0.00807	0.00769			718.7	-0.0021	-0.00429	-0.00385	-0.00339	-0.00341	-0.00337			716.41	-0.00109	0.00297	0.01046	0.01265	0.01272	0.01222			716.41	0.000379	-0.000343793	-0.00098	-0.000619	-0.000339	-0.00198			721.26	-0.00402	-0.00146	0.00272	0.00492	0.0051	0.00428			721.26	-0.0089	-0.00743	-0.0043
	719.28	0.00333	0.00467	0.00684	0.00865	0.0081	0.00769			719.28	-0.00202	-0.00421	-0.0038	-0.00331	-0.0033	-0.00325			716.98	-0.00106	0.0031	0.01047	0.01266	0.01269	0.01219			716.98	0.000465	-0.000253191	-0.000928	-0.000497	-0.00026	-0.00187			721.84	-0.00379	-0.00114	0.00288	0.00508	0.00512	0.00422			721.84	-0.00874	-0.00711	-0.00417
	719.85	0.00336	0.00471	0.00682	0.0087	0.00809	0.00768			719.85	-0.00197	-0.0041	-0.00378	-0.00322	-0.00323	-0.00317			717.55	-0.00111	0.00321	0.01044	0.01261	0.01259	0.01217			717.55	0.000447	-9.14406e-05	-0.000795	-0.000439	-0.000265	-0.00183			722.42	-0.00362	-0.00076427	0.00311	0.0053	0.00527	0.00422			722.42	-0.00857	-0.00674	-0.00386
	720.42	0.00337	0.00474	0.00681	0.00873	0.00813	0.00767			720.42	-0.00192	-0.00404	-0.00375	-0.00317	-0.00313	-0.00312			718.13	-0.00115	0.00334	0.01045	0.01261	0.01258	0.01222			718.13	0.000397	0.000113686	-0.000686	-0.000361	-0.00023	-0.00176			722.99	-0.00341	-0.00045122	0.00336	0.00542	0.00542	0.00419			722.99	-0.00831	-0.0064	-0.00358
	721	0.00343	0.00479	0.00678	0.00874	0.00813	0.00768			721	-0.00185	-0.00393	-0.00372	-0.00311	-0.0031	-0.00306			718.7	-0.00126	0.00344	0.01045	0.01256	0.01249	0.01221			718.7	0.00027	0.000265557	-0.000516	-0.000309	-0.000234	-0.0017			723.57	-0.0033	-0.0001888	0.00353	0.00549	0.00549	0.00413			723.57	-0.00825	-0.00611	-0.00338
	721.57	0.00346	0.0048	0.00677	0.00876	0.00811	0.00767			721.57	-0.00178	-0.00389	-0.00367	-0.00305	-0.00308	-0.003			719.28	-0.00134	0.00358	0.01049	0.01258	0.01245	0.01225			719.28	0.000177	0.000483506	-0.000375	-0.000256	-0.000237	-0.00166			724.14	-0.00311	-5.1146e-05	0.00384	0.00549	0.00563	0.00408			724.14	-0.00803	-0.00594	-0.00299
	722.14	0.00343	0.00477	0.00678	0.00872	0.00809	0.00761			722.14	-0.00176	-0.00384	-0.00357	-0.00299	-0.00304	-0.003			719.85	-0.00141	0.00365	0.0105	0.01254	0.01245	0.01233			719.85	6.29e-05	0.000658998	-0.000243	-0.000237	-0.000173	-0.00161			724.72	-0.00309	-1.9725e-05	0.00395	0.00553	0.00567	0.00403			724.72	-0.00798	-0.00589	-0.00287
	722.72	0.00346	0.00482	0.00676	0.00868	0.00813	0.00758			722.72	-0.00172	-0.00378	-0.00351	-0.00299	-0.00297	-0.00302			720.42	-0.00149	0.00369	0.01046	0.01252	0.01244	0.01236			720.42	-9.36e-05	0.000850048	-0.000173	-0.000164	-9.51e-05	-0.00148			725.29	-0.00284	9.7026e-05	0.00409	0.00561	0.00567	0.0041			725.29	-0.00769	-0.00574	-0.00265
	723.29	0.00348	0.00479	0.00671	0.00862	0.00815	0.00755			723.29	-0.00167	-0.00376	-0.00349	-0.00298	-0.00288	-0.00296			721	-0.00161	0.00365	0.01044	0.0125	0.0124	0.01238			721	-0.000303	0.000932404	-0.000113	-6.59e-05	-3.1e-05	-0.00141			725.87	-0.00279	0.00023814	0.00418	0.00566	0.00575	0.00416			725.87	-0.00762	-0.00555	-0.00251
	723.86	0.00347	0.00477	0.00671	0.00854	0.00815	0.00752			723.86	-0.00164	-0.00373	-0.00342	-0.00297	-0.00283	-0.00295			721.57	-0.00163	0.00361	0.01042	0.01253	0.0124	0.01244			721.57	-0.000392	0.000988132	-3.12e-05	5.36e-05	4.1e-05	-0.00129			726.44	-0.00257	0.00050326	0.00436	0.00584	0.00574	0.00424			726.44	-0.00733	-0.00524	-0.00235
	724.44	0.00348	0.00479	0.00674	0.00849	0.00818	0.00751			724.44	-0.00157	-0.00364	-0.00329	-0.00291	-0.00272	-0.00284			722.14	-0.00172	0.00352	0.01036	0.01247	0.01239	0.0124			722.14	-0.000589	0.000927316	-4.12e-07	8.79e-05	0.000123	-0.00124			727.02	-0.00236	0.00069158	0.00442	0.00596	0.0057	0.00439			727.02	-0.00712	-0.00506	-0.00221
	725.01	0.0035	0.00479	0.00683	0.00847	0.00822	0.00756			725.01	-0.00146	-0.00354	-0.00312	-0.00283	-0.00261	-0.00273			722.72	-0.00169	0.00344	0.01033	0.01247	0.01236	0.01246			722.72	-0.000607	0.00081865	3.3e-05	0.000163	0.000164	-0.00111			727.59	-0.00224	0.00089638	0.0046	0.00611	0.00572	0.0044			727.59	-0.00699	-0.00478	-0.00198
	725.58	0.00353	0.00483	0.00691	0.00843	0.00818	0.00752			725.58	-0.00138	-0.00341	-0.00294	-0.00276	-0.00258	-0.0027			723.29	-0.00162	0.00332	0.01025	0.01236	0.01232	0.01239			723.29	-0.00063	0.000628378	2.63e-05	0.000141	0.000238	-0.00105			728.17	-0.00207	0.00106	0.00472	0.00612	0.00574	0.00447			728.17	-0.00677	-0.0046	-0.00187
	726.16	0.00349	0.00479	0.00695	0.00837	0.00816	0.00746			726.16	-0.00135	-0.00337	-0.00283	-0.00272	-0.00249	-0.00269			723.86	-0.00153	0.00332	0.01017	0.01232	0.01233	0.01235			723.86	-0.000584	0.000537997	1.59e-05	0.000203	0.000373	-0.000908			728.74	-0.00188	0.00125	0.00486	0.00607	0.00582	0.00459			728.74	-0.0065	-0.00442	-0.00171
	726.73	0.00346	0.00482	0.00703	0.00834	0.00812	0.00745			726.73	-0.00134	-0.00327	-0.00267	-0.00266	-0.00242	-0.00263			724.44	-0.00142	0.0033	0.01012	0.01225	0.01233	0.01224			724.44	-0.000533	0.000442279	4.46e-05	0.000265	0.000517	-0.000847			729.32	-0.0017	0.00139	0.0049	0.00609	0.00596	0.00468			729.32	-0.00626	-0.00424	-0.00163
	727.3	0.00345	0.00479	0.00703	0.00828	0.00807	0.00746			727.3	-0.00125	-0.0032	-0.0026	-0.00262	-0.00238	-0.00254			725.01	-0.00134	0.00334	0.01011	0.01223	0.01232	0.01213			725.01	-0.000482	0.000373587	5.54e-05	0.000294	0.000602	-0.000679			729.89	-0.0014	0.00156	0.00504	0.00622	0.00609	0.00476			729.89	-0.0059	-0.00402	-0.00159
	727.88	0.00345	0.00481	0.00708	0.00826	0.00803	0.00743			727.88	-0.00119	-0.00311	-0.00247	-0.00255	-0.00236	-0.00252			725.58	-0.00121	0.00334	0.01004	0.01215	0.01227	0.01201			725.58	-0.000387	0.000290727	1.73e-05	0.000253	0.000647	-0.000651			730.47	-0.00125	0.00173	0.00503	0.00614	0.00603	0.0048			730.47	-0.00563	-0.00387	-0.0016
	728.45	0.00339	0.00476	0.00711	0.00827	0.00801	0.00742			728.45	-0.0012	-0.00306	-0.00235	-0.00244	-0.0023	-0.00244			726.16	-0.0011	0.00335	0.00999	0.01212	0.01223	0.01188			726.16	-0.000227	0.000227488	3.78e-05	0.000296	0.000698	-0.00056			731.04	-0.00117	0.00178	0.00496	0.0061	0.006	0.00481			731.04	-0.00552	-0.00376	-0.00167
	729.02	0.00336	0.00477	0.00714	0.00827	0.00797	0.00738			729.02	-0.00114	-0.00295	-0.00223	-0.00233	-0.00225	-0.0024			726.73	-0.00107	0.00331	0.0099	0.01201	0.01216	0.01175			726.73	-0.000159	0.00013307	3.73e-05	0.000309	0.000741	-0.000554			731.62	-0.00106	0.00186	0.00499	0.00609	0.00591	0.0047			731.62	-0.00536	-0.00362	-0.00158
	729.6	0.00332	0.00474	0.00711	0.00823	0.00788	0.00733			729.6	-0.00114	-0.00293	-0.0022	-0.00231	-0.00226	-0.00237			727.3	-0.0009644	0.00334	0.00985	0.01198	0.01214	0.01167			727.3	-7.54e-05	0.00012659	3.57e-05	0.000376	0.000834	-0.000469			732.19	-0.00091293	0.00189	0.00503	0.00604	0.00587	0.00465			732.19	-0.00511	-0.00352	-0.00153
	730.17	0.00332	0.00473	0.00705	0.00823	0.00783	0.00725			730.17	-0.00106	-0.0028	-0.00215	-0.0022	-0.00217	-0.00236			727.88	-0.00092613	0.00338	0.00982	0.01189	0.01205	0.01154			727.88	-1.12e-05	0.000106996	0.000135	0.000435	0.000901	-0.000424			732.77	-0.00080927	0.002	0.00511	0.00609	0.00584	0.00466			732.77	-0.00493	-0.00336	-0.00149
	730.74	0.00332	0.0047	0.00701	0.00824	0.00783	0.00723			730.74	-0.00102	-0.00277	-0.00214	-0.00213	-0.00207	-0.00229			728.45	-0.00090189	0.00345	0.0098	0.0118	0.01195	0.01145			728.45	3.16e-05	0.0001705	0.000212	0.000437	0.000883	-0.00039			733.34	-0.00062983	0.00213	0.00516	0.0061	0.00588	0.00473			733.34	-0.00465	-0.00321	-0.00142
	731.32	0.00327	0.00464	0.00695	0.00816	0.00772	0.00713			731.32	-0.001	-0.0027	-0.00209	-0.00212	-0.00206	-0.00226			729.02	-0.00091651	0.00341	0.00972	0.0117	0.01184	0.01137			729.02	6.48e-05	0.000191341	0.000247	0.000424	0.000883	-0.000383			733.92	-0.00069526	0.0021	0.00506	0.00617	0.00584	0.00466			733.92	-0.00463	-0.00317	-0.00145
	731.89	0.00329	0.00463	0.00686	0.00809	0.00768	0.00705			731.89	-0.000932	-0.00262	-0.00208	-0.00212	-0.00202	-0.00222			729.6	-0.00092329	0.00339	0.00964	0.01165	0.01178	0.01131			729.6	0.000125	0.000253796	0.000292	0.00045	0.000875	-0.000325			734.49	-0.00061697	0.00217	0.00516	0.00623	0.00584	0.00464			734.49	-0.00443	-0.00305	-0.00142
	732.46	0.00331	0.00459	0.0068	0.00805	0.00763	0.00697			732.46	-0.000851	-0.00258	-0.00204	-0.00209	-0.00199	-0.00218			730.17	-0.00099844	0.00335	0.00951	0.01156	0.01166	0.01122			730.17	0.000113	0.000244315	0.000339	0.000487	0.000921	-0.000351			735.07	-0.0005553	0.00213	0.00501	0.00625	0.00575	0.00467			735.07	-0.00429	-0.00307	-0.00156
	733.03	0.00325	0.00452	0.00673	0.00799	0.00757	0.00686			733.03	-0.000864	-0.00252	-0.00196	-0.00206	-0.00197	-0.00219			730.74	-0.00104	0.00329	0.00942	0.01154	0.01159	0.01115			730.74	0.000143	0.000297699	0.000366	0.000557	0.000924	-0.00032			735.64	-0.0005573	0.00219	0.00484	0.00633	0.00573	0.00461			735.64	-0.00418	-0.00294	-0.00168
	733.61	0.00325	0.00447	0.00664	0.00793	0.0075	0.00679			733.61	-0.000823	-0.0025	-0.00196	-0.00206	-0.00199	-0.00213			731.32	-0.00107	0.00326	0.00936	0.01147	0.01148	0.01108			731.32	0.000108	0.000367386	0.000459	0.000675	0.000975	-0.000296			736.21	-0.00049702	0.00214	0.00474	0.00625	0.00569	0.0047			736.21	-0.00404	-0.00295	-0.00167
	734.18	0.00318	0.00439	0.00654	0.00788	0.0075	0.0067			734.18	-0.000837	-0.00249	-0.00194	-0.00202	-0.0019	-0.00209			731.89	-0.00112	0.00317	0.00925	0.01142	0.01141	0.01105			731.89	8.58e-05	0.000386313	0.000524	0.00077	0.00102	-0.000205			736.79	-0.00050378	0.00213	0.00463	0.00618	0.00573	0.00471			736.79	-0.00404	-0.00285	-0.00165
	734.75	0.00321	0.00442	0.00647	0.00783	0.00753	0.00662			734.75	-0.000758	-0.00239	-0.00192	-0.00201	-0.00185	-0.00203			732.46	-0.00122	0.00309	0.00918	0.01139	0.01135	0.01098			732.46	-8.65e-06	0.000497155	0.000615	0.000899	0.00108	-0.000258			737.36	-0.0005436	0.00205	0.00447	0.00616	0.00568	0.00459			737.36	-0.00408	-0.00284	-0.00177
	735.33	0.00318	0.0044	0.00643	0.00779	0.00752	0.00656			735.33	-0.000719	-0.00237	-0.00185	-0.00196	-0.0018	-0.00195			733.03	-0.00132	0.00303	0.00911	0.01138	0.01129	0.01101			733.03	-6.05e-05	0.000618473	0.000663	0.000996	0.0011	-0.000221			737.94	-0.00059527	0.00211	0.00448	0.00603	0.00565	0.00459			737.94	-0.00402	-0.00274	-0.00168
	735.9	0.00314	0.00438	0.00639	0.00775	0.00746	0.0065			735.9	-0.000721	-0.00233	-0.00181	-0.00194	-0.00181	-0.00193			733.61	-0.00138	0.00294	0.00893	0.01125	0.01118	0.01095			733.61	-0.0001	0.000707523	0.000615	0.000975	0.00106	-0.000316			738.51	-0.00056128	0.00198	0.00445	0.00587	0.00569	0.00464			738.51	-0.00393	-0.00283	-0.00157
	736.47	0.00304	0.00432	0.00632	0.00763	0.00739	0.00643			736.47	-0.000747	-0.00234	-0.00182	-0.00194	-0.00179	-0.00187			734.18	-0.00142	0.00282	0.00875	0.01117	0.01111	0.01096			734.18	-0.000136	0.00067459	0.000599	0.00103	0.0011	-0.000195			739.09	-0.00048891	0.00195	0.00457	0.00595	0.00557	0.00473			739.09	-0.00375	-0.00273	-0.00145
	737.04	0.00299	0.00423	0.00623	0.00753	0.00732	0.00637			737.04	-0.000736	-0.00238	-0.00184	-0.00196	-0.0018	-0.00188			734.75	-0.0015	0.0027	0.00866	0.01105	0.01107	0.01093			734.75	-0.000255	0.000631443	0.000623	0.00102	0.00114	-0.000184			739.66	-0.00049249	0.00205	0.00457	0.00589	0.00549	0.00464			739.66	-0.00371	-0.0026	-0.00141
	737.62	0.0029	0.00416	0.00622	0.00742	0.00723	0.00631			737.62	-0.000764	-0.00234	-0.00174	-0.00194	-0.00175	-0.00186			735.33	-0.00144	0.00261	0.00856	0.01096	0.01103	0.01089			735.33	-0.000205	0.000589782	0.000642	0.00105	0.00122	-4e-06			740.23	-0.0005111	0.00211	0.00455	0.00589	0.00562	0.00468			740.23	-0.00375	-0.00247	-0.00142
	738.19	0.00288	0.00418	0.00625	0.00743	0.00723	0.00632			738.19	-0.000649	-0.0022	-0.00158	-0.00176	-0.00162	-0.00176			735.9	-0.00142	0.0025	0.00846	0.01082	0.01094	0.01082			735.9	-0.000201	0.000544528	0.000613	0.00103	0.00122	2.6e-05			740.81	-0.00032366	0.0021	0.00464	0.00585	0.00574	0.00478			740.81	-0.00351	-0.00246	-0.00132
	738.76	0.00283	0.00416	0.00621	0.00743	0.00722	0.0063			738.76	-0.000656	-0.00218	-0.00155	-0.0017	-0.00156	-0.00174			736.47	-0.00143	0.00236	0.00839	0.01077	0.01092	0.01075			736.47	-0.000185	0.00043485	0.000672	0.00109	0.00129	0.000115			741.38	-0.00024157	0.00209	0.00464	0.00579	0.00579	0.00471			741.38	-0.00343	-0.00246	-0.00134
	739.33	0.00279	0.00414	0.0062	0.00738	0.00715	0.00628			739.33	-0.00066	-0.00215	-0.00149	-0.00165	-0.00158	-0.00177			737.04	-0.00141	0.00227	0.00832	0.0107	0.01085	0.01063			737.04	-0.000168	0.000372996	0.000762	0.00117	0.00136	0.000162			741.96	-0.00024139	0.00205	0.00457	0.00575	0.00576	0.00462			741.96	-0.00339	-0.00247	-0.0014
	739.91	0.00281	0.00418	0.00623	0.00742	0.00716	0.0063			739.91	-0.000612	-0.00208	-0.00141	-0.00155	-0.00149	-0.00173			737.62	-0.00133	0.00221	0.00824	0.0106	0.01078	0.01047			737.62	-3.47e-05	0.00028759	0.00075	0.00117	0.00138	0.000184			742.53	-0.0001334	0.0022	0.00455	0.00571	0.0058	0.00469			742.53	-0.00321	-0.0023	-0.00141
	740.48	0.00275	0.00419	0.00626	0.00742	0.00711	0.00629			740.48	-0.000597	-0.00196	-0.00131	-0.00146	-0.00145	-0.00167			738.19	-0.00126	0.00218	0.00818	0.01047	0.01067	0.01029			738.19	7.18e-05	0.000278734	0.000789	0.00118	0.00139	0.000262			743.11	3.3037e-05	0.00223	0.00448	0.00569	0.0057	0.00462			743.11	-0.00303	-0.00226	-0.00143
	741.05	0.00276	0.00422	0.00627	0.00742	0.00709	0.00627			741.05	-0.000514	-0.00186	-0.00125	-0.00143	-0.00145	-0.00171			738.76	-0.00121	0.00216	0.00816	0.01038	0.01058	0.01018			738.76	0.000117	0.000237983	0.000862	0.00118	0.00138	0.000269			743.68	8.311e-05	0.00227	0.00448	0.00564	0.00562	0.00455			743.68	-0.00291	-0.00213	-0.00133
	741.62	0.00278	0.0042	0.00625	0.00736	0.00702	0.00627			741.62	-0.000417	-0.00181	-0.00123	-0.0014	-0.00144	-0.00166			739.33	-0.00118	0.00215	0.00811	0.01031	0.0105	0.01014			739.33	0.000124	0.000242143	0.000947	0.00124	0.0014	0.000314			744.25	9.4761e-05	0.00226	0.00446	0.00554	0.00552	0.00454			744.25	-0.00285	-0.00206	-0.00121
	742.19	0.00277	0.00418	0.0062	0.00732	0.00697	0.00624			742.19	-0.000385	-0.00175	-0.00118	-0.00134	-0.00145	-0.0017			739.91	-0.00117	0.00205	0.00803	0.01021	0.01039	0.01005			739.91	0.000195	0.000184414	0.00103	0.00125	0.00138	0.000254			744.83	0.00032014	0.00237	0.00453	0.00556	0.00545	0.00444			744.83	-0.00249	-0.00184	-0.001
	742.77	0.00277	0.00413	0.00615	0.00731	0.00699	0.00625			742.77	-0.000303	-0.00171	-0.00115	-0.00129	-0.00139	-0.00165			740.48	-0.00109	0.00211	0.00797	0.01013	0.01031	0.00999			740.48	0.000298	0.00028808	0.00114	0.00128	0.00143	0.000189			745.4	0.00042842	0.00238	0.00448	0.00544	0.00535	0.00442			745.4	-0.00233	-0.00176	-0.000867
	743.34	0.00271	0.00413	0.00611	0.00725	0.00698	0.00623			743.34	-0.00028	-0.00162	-0.00112	-0.00129	-0.00135	-0.00164			741.05	-0.00103	0.00214	0.00788	0.01002	0.01023	0.00998			741.05	0.000378	0.000386836	0.00117	0.00125	0.00142	0.000263			745.98	0.00049651	0.00251	0.00449	0.00554	0.00539	0.00426			745.98	-0.00221	-0.00152	-0.000742
	743.91	0.00264	0.00406	0.006	0.00713	0.0069	0.00619			743.91	-0.000276	-0.00159	-0.00112	-0.00131	-0.00138	-0.00165			741.62	-0.001	0.00207	0.00775	0.00994	0.01014	0.00991			741.62	0.000405	0.00033645	0.00122	0.0013	0.00145	0.000309			746.55	0.00060535	0.00251	0.0045	0.00551	0.00536	0.00411			746.55	-0.00203	-0.00139	-0.000609
	744.48	0.00267	0.00409	0.00591	0.00706	0.00687	0.00617			744.48	-0.000199	-0.00146	-0.00106	-0.00126	-0.00138	-0.00164			742.19	-0.00103	0.00206	0.00777	0.00988	0.01003	0.00981			742.19	0.000413	0.000379154	0.00146	0.00138	0.00145	0.000359			747.12	0.00059128	0.00246	0.00447	0.00553	0.00521	0.00388			747.12	-0.00204	-0.00133	-0.000469
	745.05	0.00272	0.00411	0.00582	0.00707	0.0069	0.00614			745.05	-0.000125	-0.00138	-0.00104	-0.00116	-0.00132	-0.00165			742.77	-0.00114	0.0021	0.00774	0.00986	0.00992	0.00971			742.77	0.000293	0.00056607	0.0016	0.00144	0.00138	0.0003618			747.7	0.000681	0.00254	0.00454	0.00568	0.00511	0.00378			747.7	-0.00191	-0.00115	-0.00033
	745.63	0.00277	0.00413	0.00573	0.00703	0.00692	0.00615			745.63	-6.7e-05	-0.0013	-0.00103	-0.00113	-0.00128	-0.00156			743.34	-0.00121	0.00207	0.00771	0.00976	0.00977	0.00959			743.34	0.000237	0.00068004	0.00167	0.00142	0.00132	0.0004247			748.27	0.00077287	0.00259	0.00453	0.00576	0.00513	0.00382			748.27	-0.00177	-0.00101	-0.000252
	746.2	0.00274	0.00405	0.00567	0.00692	0.00699	0.00607			746.2	-9.81e-05	-0.00136	-0.00105	-0.00124	-0.00127	-0.00158			743.91	-0.00133	0.00207	0.00763	0.00964	0.00962	0.00948			743.91	0.000111	0.000791094	0.00175	0.00141	0.00126	0.0004304			748.84	0.00092721	0.0026	0.00452	0.00577	0.00507	0.0038			748.84	-0.00145	-0.000922	-0.000141
	746.77	0.00269	0.00401	0.00557	0.00682	0.00701	0.006			746.77	-0.000166	-0.00138	-0.00112	-0.00132	-0.00132	-0.00165			744.48	-0.00145	0.00205	0.00758	0.00953	0.00951	0.00942			744.48	1.45e-05	0.000960109	0.00184	0.00143	0.00129	0.0004841			749.42	0.00094874	0.00264	0.00458	0.00569	0.00493	0.00379			749.42	-0.0013	-0.000791	8.26e-05
	747.34	0.00266	0.00399	0.00551	0.00673	0.00697	0.00597			747.34	-0.000135	-0.00129	-0.00107	-0.00132	-0.0013	-0.0016			745.05	-0.00153	0.002	0.0075	0.00938	0.00932	0.00929			745.05	-6.84e-05	0.00111	0.00191	0.0014	0.00121	0.0003958			749.99	0.00094098	0.00257	0.00444	0.00562	0.00474	0.00363			749.99	-0.00115	-0.000714	0.000154
	747.91	0.00264	0.00395	0.00544	0.00666	0.00696	0.00596			747.91	-9.52e-05	-0.00129	-0.0011	-0.00134	-0.00129	-0.0016			745.63	-0.00158	0.00198	0.00737	0.00929	0.00922	0.0092			745.63	-0.000163	0.00118	0.00188	0.00141	0.0012	0.0003946			750.57	0.00107	0.00261	0.00432	0.00546	0.00464	0.00357			750.57	-0.000805	-0.000511	0.000235
	748.49	0.00258	0.00394	0.00536	0.00659	0.00689	0.00596			748.49	-0.000122	-0.00125	-0.00112	-0.00136	-0.00137	-0.00154			746.2	-0.00163	0.00188	0.0073	0.00917	0.00913	0.00917			746.2	-0.000263	0.00119	0.00192	0.00139	0.00117	0.0003536			751.14	0.00105	0.00249	0.00428	0.00534	0.0045	0.00338			751.14	-0.000669	-0.000464	0.000298
	749.06	0.00256	0.00393	0.00534	0.00653	0.00686	0.00591			749.06	-9.37e-05	-0.00122	-0.0011	-0.00136	-0.00141	-0.00152			746.77	-0.00163	0.00181	0.00715	0.00907	0.00912	0.00911			746.77	-0.000311	0.00117	0.0019	0.0014	0.00129	0.0003143			751.71	0.00105	0.00254	0.00416	0.00532	0.00435	0.00332			751.71	-0.000486	-0.000234	0.000362
	749.63	0.00249	0.00387	0.0053	0.0065	0.00679	0.0059			749.63	-0.000131	-0.00121	-0.00105	-0.00129	-0.00141	-0.00144			747.34	-0.00159	0.00166	0.00699	0.00896	0.00907	0.00898			747.34	-0.000337	0.00111	0.0019	0.00137	0.00134	0.0002715			752.29	0.00102	0.00245	0.00407	0.00525	0.00415	0.00314			752.29	-0.000436	-0.000137	0.000301
	750.2	0.0025	0.00389	0.00526	0.00645	0.0067	0.00582			750.2	-0.000134	-0.00118	-0.00105	-0.00124	-0.0014	-0.00143			747.91	-0.00145	0.00155	0.00682	0.00885	0.00899	0.00886			747.91	-0.000284	0.00106	0.0018	0.00134	0.00134	0.000241			752.86	0.00105	0.00239	0.00407	0.00519	0.004	0.00305			752.86	-0.000259	-6.2e-05	0.00038
	750.77	0.00245	0.00382	0.00519	0.00634	0.00656	0.00577			750.77	-0.000154	-0.00121	-0.00105	-0.00125	-0.00142	-0.00138			748.49	-0.00137	0.00141	0.00666	0.00872	0.00891	0.00874			748.49	-0.000274	0.000897334	0.00163	0.00123	0.00127	0.0003928			753.43	0.001	0.00227	0.0041	0.00506	0.00384	0.00308			753.43	-0.000235	-0.000105	0.00047
	751.34	0.00237	0.00378	0.00509	0.00618	0.00639	0.0057			751.34	-0.000206	-0.00115	-0.00103	-0.00127	-0.00145	-0.0013			749.06	-0.00133	0.00135	0.00656	0.00863	0.00885	0.00873			749.06	-0.000303	0.0008339	0.00155	0.00117	0.00121	0.0004562			754.01	0.0009244	0.00219	0.00406	0.00496	0.00368	0.003			754.01	-0.000224	-8.9e-05	0.00054
	751.92	0.00226	0.0037	0.00498	0.00603	0.00621	0.00557			751.92	-0.000307	-0.00117	-0.00103	-0.00129	-0.00145	-0.00131			749.63	-0.00126	0.00123	0.00642	0.00846	0.0087	0.00865			749.63	-0.000257	0.000677528	0.00153	0.00109	0.00117	0.0004313			754.58	0.00088891	0.00215	0.00398	0.00469	0.00359	0.00303			754.58	-0.000236	-3.94e-05	0.000631
	752.49	0.00225	0.00367	0.00492	0.00596	0.00612	0.00555			752.49	-0.000261	-0.00112	-0.000995	-0.00123	-0.00139	-0.0012			750.2	-0.00116	0.00122	0.00631	0.00835	0.00857	0.00847			750.2	-0.000222	0.000681939	0.00144	0.00102	0.00109	0.0003702			755.15	0.00090864	0.00221	0.00391	0.00457	0.00344	0.00306			755.15	-0.000149	0.000121	0.000632
	753.06	0.00218	0.00365	0.00485	0.00585	0.00599	0.0055			753.06	-0.000324	-0.0011	-0.000968	-0.0012	-0.00137	-0.0012			750.77	-0.00112	0.00112	0.00618	0.00828	0.00848	0.00826			750.77	-0.000244	0.000516384	0.00136	0.000993	0.00108	0.000416			755.73	0.00107	0.0023	0.00378	0.00435	0.00362	0.00329			755.73	7.79e-05	0.000222	0.000593
	753.63	0.00208	0.00361	0.00473	0.00575	0.00591	0.00546			753.63	-0.000343	-0.00106	-0.000949	-0.00115	-0.00134	-0.00118			751.34	-0.00099317	0.00114	0.00609	0.00822	0.00844	0.00816			751.34	-0.000146	0.00044219	0.00131	0.00099	0.00109	0.0005754			756.3	0.00106	0.00208	0.00354	0.00411	0.0036	0.00322			756.3	4.35e-05	7.16e-05	0.000585
	754.2	0.00201	0.00358	0.00463	0.00563	0.00577	0.0054			754.2	-0.000342	-0.000984	-0.000893	-0.00109	-0.00133	-0.00116			751.92	-0.00095242	0.00122	0.00607	0.00816	0.00835	0.00807			751.92	-9.18e-05	0.000438764	0.00135	0.00102	0.0011	0.000619
	754.77	0.00197	0.00352	0.00456	0.0055	0.00565	0.0054			754.77	-0.000338	-0.000983	-0.000822	-0.00106	-0.00133	-0.0011			752.49	-0.00088288	0.00119	0.00601	0.00809	0.00825	0.00795			752.49	-5.57e-05	0.000408689	0.00133	0.00105	0.00111	0.0004309
	755.34	0.00188	0.00344	0.00445	0.00537	0.00558	0.00541			755.34	-0.000334	-0.000999	-0.000828	-0.00104	-0.00128	-0.00101			753.06	-0.00083474	0.00119	0.00596	0.00795	0.00809	0.00784			753.06	-3.59e-05	0.000349113	0.00133	0.001	0.00104	0.00022
	755.91	0.00178	0.00337	0.00435	0.0052	0.00555	0.00539			755.91	-0.000384	-0.000995	-0.000787	-0.00105	-0.00121	-0.000999			753.63	-0.00077447	0.00116	0.00589	0.00788	0.00796	0.00769			753.63	-2.03e-05	0.000295306	0.00127	0.00104	0.000975	0.0002661
																			754.2	-0.00073944	0.00109	0.00578	0.00778	0.00784	0.0076			754.2	4.02e-05	0.000223945	0.00128	0.00104	0.000963	0.000231
																			754.77	-0.00075958	0.0011	0.00567	0.00769	0.00774	0.0075			754.77	-3.22e-05	0.000276968	0.00129	0.00102	0.000934	0.0002029
																			755.34	-0.00079732	0.0011	0.00557	0.00763	0.00768	0.00743			755.34	-0.000111	0.000262383	0.00135	0.000996	0.00093	0.0001532
																			755.91	-0.00078755	0.00105	0.00545	0.00748	0.00756	0.00733			755.91	-0.000119	0.000247441	0.0014	0.000943	0.000868	9.59e-05
																			756.49	-0.00083307	0.00095753	0.00534	0.00733	0.00743	0.00722			756.49	-0.00018	0.000187775	0.0015	0.000892	0.000806	8.68e-05
[truncated: 3 more columns]

## Sheet: figure 4
	x-axis	0	25	50	75	100	125			x-axis	0	25	50	75	100	125			x-axis	0	25	50	75	100	125			x-axis	0	25	50	75	100	125			x-axis	0	25	50	75	100	125			x-axis	0	25	50
figure 4 a	479.96	0.0026	0.00331	0.00615	0.00842	0.01056	0.01194		figure 4 b	479.96	0.00103	6.35e-05	0.00076	1.385e-05	-1.68333e-05	0.000485		figure 4 c	479.96	0.00264	0.00385	0.00487	0.00631	0.00846	0.01037		figure 4 d	479.96	0.000296	0.000465	0.000764	0.000377	7.56e-05	0.00083		figure 4 e	479.96	0.00549	0.00676	0.00776	0.00912	0.01071	0.01132		figure 4 f	479.96	-0.00092625	8.8125e-05	0.0003186
	480.55	0.00261	0.00335	0.00631	0.00862	0.01084	0.0121			480.55	0.000885	0.000166333	0.000733333	5.71667e-05	5.63333e-05	0.000451667			480.55	0.00271	0.00391	0.00495	0.00651	0.00861	0.01066			480.55	0.000292	0.00046	0.00084	0.000439	0.000126	0.00099			480.55	0.00557	0.00701	0.008	0.00932	0.01097	0.01152			480.55	-0.00103	0.00026625	0.00044155
	481.14	0.00265	0.00348	0.00641	0.00881	0.01125	0.01232			481.14	0.000805	0.000278333	0.000786667	8.85e-05	0.000321667	0.000303333			481.14	0.00279	0.00393	0.00494	0.00653	0.00862	0.01081			481.14	0.00023	0.000412	0.000696	0.000277	0.0001755	0.00099			481.14	0.00577	0.00724	0.0082	0.00955	0.01094	0.01158			481.14	-0.00087875	0.0003675	0.000536825
	481.73	0.00269	0.00349	0.00651	0.00889	0.01154	0.01238			481.73	0.000736667	0.000318333	0.000801667	4.1e-05	0.00047	3.3e-05			481.73	0.00288	0.00394	0.00498	0.00657	0.00877	0.01102			481.73	0.00014	0.000338	0.000636	0.00029	0.0002799	0.00106			481.73	0.00597	0.00742	0.00838	0.00992	0.01109	0.01183			481.73	-0.0006225	0.00037	0.000487887
	482.32	0.00268	0.00353	0.00658	0.00899	0.01171	0.01253			482.32	0.00071	0.0004	0.000821667	-4.5e-05	0.000581667	-4.06667e-05			482.32	0.00291	0.00391	0.00499	0.00663	0.00892	0.01113			482.32	-4.08e-05	0.000134	0.000526	0.000294	0.000198	0.00105			482.32	0.0061	0.00761	0.00841	0.01007	0.01112	0.0121			482.32	-0.00051875	0.0004425	0.000273087
	482.91	0.00271	0.00365	0.00668	0.00912	0.0118	0.01263			482.91	0.000788333	0.00038	0.000946667	-5.16667e-05	0.000468333	2.58333e-05			482.91	0.0029	0.00391	0.00507	0.00677	0.00902	0.01128			482.91	-8.89e-05	0.000151	0.000532	0.000282	0.0001098	0.00089			482.91	0.00634	0.00766	0.00851	0.01032	0.01123	0.01238			482.91	-0.00031875	0.00041375	0.000130313
	483.5	0.00267	0.00363	0.00674	0.0094	0.01177	0.01287			483.5	0.000753333	0.00037	0.000958333	0.000117667	0.000271667	5e-05			483.5	0.0029	0.004	0.00523	0.00688	0.00913	0.01162			483.5	-8.24e-05	0.000191	0.000484	0.000179	0.0002007	0.000781			483.5	0.0063	0.00786	0.00866	0.01037	0.01145	0.01262			483.5	-0.0004225	0.00046375	9.925e-05
	484.09	0.00273	0.00369	0.00687	0.00966	0.01182	0.01314			484.09	0.000838333	0.00037	0.00104	0.000286667	6.31667e-05	5.61667e-05			484.09	0.00283	0.00409	0.00528	0.00692	0.00925	0.01197			484.09	-8.32e-05	0.000133	0.000337	8.41e-05	0.0003339	0.000551			484.09	0.00639	0.00796	0.00896	0.01049	0.01173	0.01279			484.09	-0.00051625	0.00050125	0.000122125
	484.68	0.00275	0.00374	0.00684	0.00981	0.01188	0.01331			484.68	0.000918333	0.000316667	0.000828333	0.000351667	-9e-05	-5.78333e-05			484.68	0.00283	0.00415	0.00531	0.00698	0.00936	0.01214			484.68	-0.000134	7.16e-06	0.000293	2.94e-05	0.000342	0.000463			484.68	0.00654	0.00806	0.00912	0.01055	0.01199	0.01288			484.68	-0.0004425	0.00045125	0.000256325
	485.27	0.00283	0.00376	0.007	0.01005	0.01202	0.01347			485.27	0.000835	0.000228333	0.000893333	0.000481667	-0.000196667	-5.95e-05			485.27	0.00287	0.00424	0.00542	0.00711	0.00954	0.01232			485.27	-0.000156	1.81e-05	0.000334	6.14e-05	0.0003456	0.000595			485.27	0.00661	0.00802	0.00926	0.01059	0.0123	0.01292			485.27	-0.0004175	0.00023375	0.0002849
	485.86	0.00286	0.00389	0.00726	0.01016	0.01217	0.01367			485.86	0.000783333	0.000325	0.00111	0.000471667	-0.000144	-1.61833e-05			485.86	0.00295	0.00434	0.00552	0.00715	0.00968	0.0124			485.86	-7.01e-05	6.69e-05	0.000328	6.16e-05	0.0003195	0.000595			485.86	0.0066	0.00811	0.00933	0.01066	0.01254	0.01305			485.86	-0.0003175	0.000122125	0.000275887
	486.45	0.00295	0.00404	0.00758	0.01022	0.01226	0.01381			486.45	0.000818333	0.000365	0.00137	0.000478333	-0.000114667	-8.21667e-05			486.45	0.00303	0.00439	0.00557	0.00719	0.00984	0.01251			486.45	-0.000106	5.84e-06	0.000277	0.000119	0.000198	0.000464			486.45	0.00667	0.00831	0.00937	0.0108	0.0127	0.01319			486.45	-0.00025875	0.00027875	0.0001205
	487.04	0.00303	0.00406	0.00776	0.01018	0.0124	0.01399			487.04	0.000683333	0.000416667	0.00145	0.000391667	-6.91667e-05	-0.000245			487.04	0.00308	0.00445	0.00563	0.00725	0.01006	0.0126			487.04	-0.000115	2.07e-05	0.000192	0.000191	0.0001332	0.000338			487.04	0.00677	0.00847	0.0095	0.01101	0.01275	0.01346			487.04	-0.00024125	0.00028375	6.55e-05
	487.63	0.0031	0.00411	0.00782	0.01024	0.01252	0.01422			487.63	0.000655	0.000525	0.00136	0.000405	5.26667e-05	-0.000273333			487.63	0.00309	0.00457	0.00568	0.0073	0.01025	0.01275			487.63	-4.15e-06	5.83e-05	0.000126	0.000286	0.0001458	0.000398			487.63	0.00692	0.00853	0.00957	0.01124	0.0128	0.01357			487.63	-0.000104875	0.0002075	-3.2375e-05
	488.22	0.00302	0.00401	0.00786	0.01027	0.01248	0.0142			488.22	0.000515	0.000421667	0.00128	0.000403333	-0.0001275	-0.000366667			488.22	0.00316	0.0047	0.00568	0.00736	0.01043	0.01286			488.22	4.55e-05	9.46e-06	2.81e-05	0.00035	0.0001008	0.000489			488.22	0.00701	0.00855	0.00969	0.01142	0.01282	0.01379			488.22	-0.00021	0.0001075	-2.125e-06
	488.81	0.00302	0.00413	0.00793	0.01027	0.01265	0.01436			488.81	0.000621667	0.000535	0.00133	0.000381667	-5.88333e-05	-0.000321667			488.81	0.00323	0.00474	0.00572	0.00741	0.01057	0.01292			488.81	9.82e-06	-6.87e-06	-5.44e-05	0.00033	8.01e-05	0.000456			488.81	0.00706	0.00855	0.00979	0.0115	0.01291	0.01399			488.81	-0.00027875	5.9e-06	-5.9125e-05
	489.4	0.0031	0.00416	0.00795	0.01028	0.01278	0.01463			489.4	0.000663333	0.00056	0.00131	0.00035	7.3e-06	-0.000183333			489.4	0.00324	0.00476	0.00576	0.00747	0.0107	0.01299			489.4	-1.98e-05	-2.45e-05	-5.19e-05	0.000359	-7.2e-06	0.000274			489.4	0.00716	0.00861	0.0099	0.0115	0.01298	0.01419			489.4	-0.00025125	1.1125e-05	-9.25e-05
	489.99	0.00306	0.00419	0.00793	0.01026	0.01298	0.01481			489.99	0.00074	0.000578333	0.00129	0.000266667	0.000110167	-0.000150667			489.99	0.00332	0.00475	0.0058	0.0077	0.01079	0.01313			489.99	-9.56e-05	-0.000116	-1.22e-05	0.000299	-9.27e-05	3.1e-05			489.99	0.00717	0.00875	0.00996	0.0115	0.0131	0.01431			489.99	-0.00045	7.8625e-05	-0.000127475
	490.58	0.00309	0.00427	0.00797	0.01028	0.01319	0.01489			490.58	0.000805	0.000591667	0.00126	0.000226667	0.000255	-0.000201667			490.58	0.00344	0.00479	0.00585	0.0079	0.01093	0.01321			490.58	-0.000148	-0.000223	2.8e-05	0.000284	-0.0001989	-4.4e-05			490.58	0.0072	0.00877	0.00998	0.01151	0.01322	0.01436			490.58	-0.00059625	5.7875e-05	-0.00025115
	491.16	0.00309	0.00436	0.008	0.01031	0.01325	0.01484			491.16	0.000833333	0.00059	0.00122	0.000112	0.000188333	-0.000255			491.16	0.00349	0.00476	0.00591	0.00807	0.01101	0.01328			491.16	-0.000259	-0.000304	5.6e-05	0.000184	-0.0003789	-6.3e-05			491.16	0.00732	0.00889	0.01006	0.0116	0.01349	0.01439			491.16	-0.00059125	0.00016875	-0.000194863
	491.75	0.00306	0.00444	0.00798	0.01042	0.01329	0.01486			491.75	0.000885	0.000535	0.00115	8.85e-05	-6.53333e-05	-0.000388333			491.75	0.00346	0.0048	0.006	0.00823	0.01109	0.01329			491.75	-0.000309	-0.000374	0.000127	7.14e-05	-0.0005931	-9.3e-05			491.75	0.00745	0.00903	0.01015	0.01172	0.01381	0.01452			491.75	-0.0005225	0.000285	-0.000237875
	492.34	0.00307	0.00448	0.00792	0.01053	0.01341	0.01493			492.34	0.000855	0.000498333	0.00104	-1.385e-06	-0.000208333	-0.000545			492.34	0.0034	0.00482	0.00612	0.00827	0.01108	0.01331			492.34	-0.0004	-0.000414	8.31e-05	-2.69e-05	-0.0007848	-0.000248			492.34	0.00762	0.00907	0.01018	0.01185	0.01406	0.01471			492.34	-0.00038	0.00034875	-0.00032815
	492.93	0.00319	0.00455	0.00782	0.01061	0.01345	0.01497			492.93	0.000868333	0.000341667	0.000961667	-4.38333e-05	-0.000335	-0.000825			492.93	0.00342	0.00488	0.00618	0.00835	0.01107	0.0134			492.93	-0.000474	-0.000561	0.000108	-7.97e-05	-0.000918	-0.000411			492.93	0.00771	0.00913	0.01018	0.01189	0.01404	0.01486			492.93	-0.00032	0.000425	-0.000338225
	493.52	0.00334	0.00464	0.0078	0.01077	0.01353	0.01506			493.52	0.00091	0.000335	0.000981667	5.03333e-05	-0.00025	-0.000895			493.52	0.00338	0.00489	0.00632	0.00849	0.01115	0.01353			493.52	-0.000528	-0.000477	0.000213	-0.000129	-0.00102	-0.000363			493.52	0.00782	0.00929	0.01035	0.01212	0.01414	0.01501			493.52	-0.00021375	0.00055125	-0.0003112
	494.11	0.00336	0.00459	0.00781	0.01083	0.01355	0.01509			494.11	0.000798333	0.000271667	0.000911667	0.000131333	-0.0003	-0.000915			494.11	0.00333	0.00483	0.00638	0.0085	0.01115	0.01355			494.11	-0.000667	-0.000508	0.000187	-0.000304	-0.00105	-0.000385			494.11	0.0079	0.00933	0.01036	0.01228	0.01422	0.01497			494.11	-0.00014375	0.0004875	-0.000389475
	494.7	0.00329	0.00459	0.00781	0.0108	0.01353	0.01519			494.7	0.000776667	0.000233333	0.000886667	4.8e-05	-0.000343333	-0.000903333			494.7	0.00329	0.00485	0.00644	0.0085	0.01116	0.01362			494.7	-0.000752	-0.000531	0.000135	-0.000474	-0.00107	-0.000306			494.7	0.00804	0.00936	0.01034	0.01244	0.0143	0.01496			494.7	-5.5375e-05	0.00039875	-0.000474562
	495.29	0.00329	0.00463	0.00789	0.01091	0.01349	0.01539			495.29	0.000766667	0.000152667	0.000896667	0.000147833	-0.000471667	-0.000763333			495.29	0.00329	0.00493	0.00653	0.00851	0.01115	0.01366			495.29	-0.000745	-0.000455	0.000112	-0.000609	-0.00115	-0.000193			495.29	0.0081	0.00937	0.01039	0.01257	0.01447	0.01504			495.29	-9.2125e-05	0.00031375	-0.000422425
	495.88	0.00327	0.0046	0.00798	0.01104	0.01338	0.01564			495.88	0.000711667	-3.38333e-05	0.000863333	0.000313333	-0.000585	-0.000631667			495.88	0.0033	0.00499	0.00661	0.00853	0.01116	0.0137			495.88	-0.000783	-0.000474	0.000107	-0.000672	-0.00116	-0.000324			495.88	0.00818	0.00948	0.01032	0.01266	0.01442	0.01521			495.88	-3.1e-05	0.0003375	-0.000682775
	496.47	0.00329	0.00448	0.00802	0.01106	0.01333	0.01574			496.47	0.000581667	-0.00018	0.000776667	0.00036	-0.000638333	-0.000633333			496.47	0.00324	0.005	0.00667	0.00848	0.01113	0.01374			496.47	-0.000854	-0.000463	-5.96e-05	-0.00073	-0.00122	-0.000634			496.47	0.00817	0.00952	0.01032	0.01263	0.01437	0.01534			496.47	-0.000105125	0.00019625	-0.000733913
	497.06	0.00329	0.00447	0.00804	0.01099	0.01342	0.01564			497.06	0.0005	-0.000148833	0.000716667	0.000243333	-0.000441667	-0.000601667			497.06	0.00323	0.00507	0.00672	0.00849	0.0112	0.01392			497.06	-0.000774	-0.000378	-0.000114	-0.00074	-0.00117	-0.000892			497.06	0.00811	0.00952	0.01042	0.01258	0.01442	0.01534			497.06	-0.0001375	9.3875e-05	-0.00073785
	497.65	0.00326	0.00443	0.00805	0.01083	0.0136	0.01552			497.65	0.000426667	-0.000181667	0.000638333	1.575e-05	-0.000275	-0.000686667			497.65	0.00319	0.00518	0.00671	0.00851	0.01118	0.01406			497.65	-0.000669	-0.000365	-0.000249	-0.000788	-0.00126	-0.00118			497.65	0.00822	0.00953	0.01056	0.0127	0.01462	0.01534			497.65	-3.8375e-05	6.525e-05	-0.000693537
	498.24	0.0033	0.00439	0.00814	0.01071	0.01381	0.01548			498.24	0.00034	-9.13333e-05	0.000676667	-9.41667e-05	-4.7e-05	-0.000745			498.24	0.00319	0.00526	0.00667	0.00856	0.01124	0.01414			498.24	-0.000588	-0.000421	-0.000345	-0.000837	-0.00132	-0.00127			498.24	0.00832	0.00954	0.01069	0.01276	0.01481	0.01534			498.24	-1.125e-05	-4.575e-05	-0.000701912
	498.83	0.00329	0.00433	0.0082	0.01059	0.01403	0.0155			498.83	0.000248333	-2.8e-05	0.000683333	-0.000233333	0.000196667	-0.00085			498.83	0.00328	0.0054	0.00667	0.00867	0.01137	0.01419			498.83	-0.000445	-0.000433	-0.000309	-0.000636	-0.00136	-0.0012			498.83	0.00846	0.00959	0.01078	0.01282	0.015	0.01538			498.83	0.0001725	-7.95e-05	-0.000730575
	499.42	0.00329	0.00438	0.00826	0.01048	0.01414	0.01549			499.42	0.000243333	2.01667e-05	0.00067	-0.00035	0.000328333	-0.000921667			499.42	0.0033	0.00547	0.0067	0.00871	0.01144	0.01415			499.42	-0.000411	-0.000403	-0.000355	-0.000533	-0.00154	-0.00143			499.42	0.00842	0.00959	0.01079	0.01278	0.0149	0.01542			499.42	2.5e-05	-0.00015375	-0.000878138
	500.01	0.00325	0.00444	0.00818	0.01053	0.01411	0.01532			500.01	0.000353333	5.23333e-05	0.000573333	-0.000295	0.000149333	-0.00111			500.01	0.00332	0.00545	0.00677	0.00874	0.01149	0.01417			500.01	-0.000485	-0.000409	-0.000417	-0.000441	-0.00162	-0.00155			500.01	0.00836	0.00973	0.01088	0.01281	0.01478	0.01543			500.01	-4.675e-05	-4.175e-05	-0.000883987
	500.59	0.00317	0.00444	0.00809	0.01076	0.01404	0.01529			500.59	0.000345	6.23333e-05	0.000456667	-6.95e-05	-0.000149833	-0.00122			500.59	0.00341	0.00544	0.00684	0.00877	0.0116	0.01427			500.59	-0.000492	-0.000387	-0.000436	-0.000323	-0.00159	-0.00155			500.59	0.00832	0.0098	0.01088	0.01285	0.01473	0.01537			500.59	-7.0125e-05	2.25e-06	-0.000945612
	501.18	0.00312	0.00449	0.00798	0.01095	0.01396	0.01529			501.18	0.000416667	6e-06	0.000166667	0.000125333	-0.00034	-0.00136			501.18	0.0035	0.0054	0.00685	0.00879	0.01167	0.01435			501.18	-0.000579	-0.000484	-0.00055	-0.000393	-0.00155	-0.00152			501.18	0.00841	0.00979	0.01083	0.01293	0.01474	0.01534			501.18	2e-06	-4.3375e-05	-0.00118
	501.77	0.00314	0.00457	0.00788	0.01113	0.014	0.01536			501.77	0.00048	-3.05e-05	-0.0001085	0.000308333	-0.000371667	-0.00147			501.77	0.00355	0.00536	0.0068	0.00874	0.01167	0.01434			501.77	-0.00064	-0.000598	-0.000614	-0.00053	-0.00163	-0.00141			501.77	0.00845	0.00971	0.01071	0.01299	0.01473	0.01526			501.77	-4.4875e-05	-0.0001875	-0.00136
	502.36	0.00318	0.00451	0.00778	0.01136	0.01396	0.0153			502.36	0.000405	-8.63333e-05	-0.000226667	0.000538333	-0.000463333	-0.00168			502.36	0.00358	0.00534	0.00678	0.00874	0.01159	0.01428			502.36	-0.000719	-0.000678	-0.000667	-0.000792	-0.00177	-0.00136			502.36	0.00842	0.00968	0.01056	0.01287	0.01462	0.01515			502.36	-0.00013125	-0.000305	-0.00154
	502.95	0.00307	0.00443	0.00775	0.01128	0.01377	0.01529			502.95	0.000193333	-0.000301667	-0.000255	0.000458333	-0.00074	-0.0017			502.95	0.0036	0.00537	0.00686	0.00879	0.01158	0.0143			502.95	-0.000653	-0.000564	-0.000568	-0.000897	-0.00177	-0.00131			502.95	0.0085	0.00973	0.01053	0.01276	0.01445	0.01523			502.95	-0.00013	-0.0003575	-0.00169
	503.54	0.00302	0.00448	0.00791	0.01129	0.01376	0.01538			503.54	0.000188333	-0.000413333	-7.75e-05	0.00047	-0.000803333	-0.00168			503.54	0.00359	0.00541	0.00691	0.00882	0.0116	0.01429			503.54	-0.000667	-0.000593	-0.000524	-0.000977	-0.0019	-0.00143			503.54	0.00845	0.00968	0.01051	0.01259	0.01427	0.01518			503.54	-0.00023125	-0.00045125	-0.00188
	504.13	0.00302	0.00454	0.00807	0.01127	0.01373	0.0155			504.13	0.000218333	-0.000563333	0.000101	0.000445	-0.000863333	-0.00167			504.13	0.00358	0.00543	0.00696	0.00884	0.01168	0.0144			504.13	-0.00067	-0.000614	-0.000508	-0.000934	-0.00184	-0.0017			504.13	0.00846	0.00967	0.01054	0.01246	0.01414	0.01501			504.13	-0.00027375	-0.000515	-0.00207
	504.72	0.00306	0.00455	0.00823	0.01122	0.01363	0.01567			504.72	0.000159333	-0.000666667	0.000278333	0.000396667	-0.000998333	-0.00156			504.72	0.00357	0.00546	0.00696	0.00882	0.01171	0.01454			504.72	-0.000716	-0.000692	-0.000462	-0.000958	-0.00177	-0.00187			504.72	0.0085	0.0096	0.0105	0.0123	0.01414	0.01488			504.72	-0.00017875	-0.00060125	-0.00222
	505.31	0.00306	0.00449	0.00831	0.01117	0.01359	0.01573			505.31	2.45e-05	-0.000705	0.00037	0.000348333	-0.000951667	-0.00159			505.31	0.00357	0.00553	0.00697	0.00885	0.01178	0.0146			505.31	-0.00071	-0.000755	-0.000423	-0.000964	-0.00182	-0.002			505.31	0.00857	0.00958	0.0104	0.01216	0.01409	0.01475			505.31	-0.00015	-0.00058875	-0.00243
	505.89	0.00308	0.00444	0.0083	0.01114	0.01346	0.01564			505.89	-6.3e-05	-0.00079	0.000358333	0.000311667	-0.00107	-0.00161			505.89	0.00359	0.00552	0.00696	0.00881	0.01177	0.0146			505.89	-0.000729	-0.000743	-0.000365	-0.00103	-0.00193	-0.00196			505.89	0.00866	0.00958	0.01023	0.01202	0.01406	0.01483			505.89	-9.4375e-05	-0.00064	-0.0026
	506.48	0.00308	0.00443	0.00834	0.01103	0.01353	0.0156			506.48	-8.56667e-05	-0.000621667	0.000398333	0.000203333	-0.000983333	-0.00154			506.48	0.00359	0.00557	0.00706	0.00884	0.01182	0.01454			506.48	-0.000632	-0.000587	-0.000302	-0.00101	-0.00202	-0.00188			506.48	0.00859	0.00961	0.00993	0.01186	0.01389	0.01477			506.48	-0.00012325	-0.00072	-0.00293
	507.07	0.00304	0.00441	0.00837	0.01093	0.01365	0.01562			507.07	-6.68333e-05	-0.00053	0.000431667	0.000103167	-0.000856667	-0.00153			507.07	0.0036	0.00557	0.0071	0.00889	0.01184	0.01448			507.07	-0.000676	-0.000585	-0.00028	-0.000966	-0.0021	-0.00196			507.07	0.00855	0.00953	0.00974	0.01164	0.01371	0.01474			507.07	-0.0002175	-0.000735	-0.00314
	507.66	0.00301	0.00436	0.0084	0.0108	0.01383	0.01568			507.66	-0.000122	-0.000488333	0.00047	-2.98333e-05	-0.00059	-0.00144			507.66	0.00352	0.00548	0.00708	0.00893	0.01187	0.01446			507.66	-0.000779	-0.000601	-0.0003	-0.000863	-0.00217	-0.00206			507.66	0.00858	0.00935	0.00953	0.01143	0.01363	0.01456			507.66	-0.0001425	-0.000885	-0.00339
	508.25	0.00296	0.00433	0.00837	0.01067	0.01396	0.01565			508.25	-0.000106667	-0.0005	0.00043	-0.000156	-0.000435	-0.00157			508.25	0.0035	0.00548	0.00709	0.009	0.01191	0.01448			508.25	-0.000781	-0.000551	-0.000365	-0.000762	-0.00213	-0.00205			508.25	0.00864	0.00915	0.00937	0.01126	0.01355	0.01435			508.25	-4.775e-05	-0.00101	-0.00356
	508.84	0.00299	0.00441	0.0084	0.01071	0.01397	0.01557			508.84	-9.35e-05	-0.000403333	0.00047	-0.000115667	-0.000393333	-0.00158			508.84	0.00345	0.00553	0.00712	0.00904	0.01196	0.01455			508.84	-0.000747	-0.000513	-0.000498	-0.00066	-0.00206	-0.00199			508.84	0.00877	0.00892	0.00912	0.01115	0.01352	0.01424			508.84	5.975e-05	-0.00111	-0.00378
	509.43	0.00299	0.00441	0.00826	0.01082	0.01399	0.01552			509.43	-6.73333e-05	-0.000365	0.00031	-1.07e-05	-0.00048	-0.00172			509.43	0.00338	0.00554	0.0071	0.00901	0.01196	0.01456			509.43	-0.000708	-0.000463	-0.000685	-0.000658	-0.00206	-0.0019			509.43	0.00876	0.00862	0.00868	0.01093	0.01331	0.01418			509.43	-2.1375e-05	-0.00128	-0.00416
	510.01	0.00301	0.0045	0.00818	0.01089	0.01391	0.01548			510.01	4.7e-05	-0.000318333	0.00022	6.41667e-05	-0.000823333	-0.00187			510.01	0.00334	0.00558	0.0071	0.00897	0.01192	0.01449			510.01	-0.000621	-0.000382	-0.00084	-0.000721	-0.00209	-0.00183			510.01	0.0086	0.00851	0.0082	0.01057	0.01308	0.01418			510.01	-0.00035	-0.00134	-0.0045
	510.6	0.00298	0.0045	0.00801	0.01088	0.01379	0.01544			510.6	2.95e-05	-0.000435	3.43333e-05	4.43333e-05	-0.00116	-0.00208			510.6	0.00329	0.00558	0.0072	0.00896	0.01191	0.01445			510.6	-0.000681	-0.000328	-0.000923	-0.000694	-0.00212	-0.00189			510.6	0.00834	0.00835	0.00795	0.01034	0.01291	0.01416			510.6	-0.00074125	-0.00161	-0.00469
	511.19	0.00295	0.00448	0.00797	0.01095	0.0137	0.01545			511.19	-6.35e-06	-0.00059	0.000251667	4.83333e-05	-0.00135	-0.00228			511.19	0.00328	0.00559	0.00726	0.00902	0.01188	0.01443			511.19	-0.000685	-0.000316	-0.000862	-0.000648	-0.00211	-0.00199			511.19	0.00815	0.00807	0.00778	0.01007	0.01281	0.01393			511.19	-0.00102	-0.00201	-0.00489
	511.78	0.00291	0.00454	0.00791	0.01094	0.01357	0.01535			511.78	7.86667e-05	-0.00051	0.000201667	-1.185e-05	-0.00145	-0.00253			511.78	0.00331	0.0056	0.00721	0.00906	0.01191	0.01449			511.78	-0.000722	-0.000474	-0.000817	-0.000543	-0.00205	-0.00198			511.78	0.00801	0.00769	0.0076	0.00983	0.01283	0.01365			511.78	-0.00107	-0.00266	-0.00516
	512.37	0.00291	0.00454	0.00787	0.01086	0.01346	0.01514			512.37	9.88333e-05	-0.000505	0.000171667	-0.000206667	-0.00154	-0.00262			512.37	0.00335	0.00564	0.00722	0.00911	0.01198	0.01454			512.37	-0.000722	-0.000605	-0.000757	-0.000415	-0.00195	-0.00188			512.37	0.00785	0.00722	0.00723	0.00952	0.01282	0.01339			512.37	-0.00102	-0.00349	-0.00574
	512.96	0.00293	0.00454	0.0079	0.01076	0.01343	0.01505			512.96	7.13333e-05	-0.000576667	0.000258333	-0.000355	-0.00162	-0.00253			512.96	0.00332	0.00568	0.00717	0.0091	0.01199	0.01448			512.96	-0.000668	-0.0007	-0.000701	-0.000441	-0.00202	-0.0018			512.96	0.00765	0.00676	0.00673	0.00926	0.0128	0.01311			512.96	-0.00095875	-0.00425	-0.00649
	513.54	0.00298	0.0045	0.00795	0.01064	0.01346	0.01502			513.54	3.98333e-05	-0.000681667	0.00031	-0.000631667	-0.00162	-0.00247			513.54	0.00335	0.00578	0.00721	0.00908	0.01199	0.01446			513.54	-0.000584	-0.000749	-0.000689	-0.000483	-0.00212	-0.00166			513.54	0.00733	0.00647	0.00597	0.00893	0.01256	0.01286			513.54	-0.0011	-0.00484	-0.00747
	514.13	0.00297	0.00444	0.008	0.0105	0.01347	0.01506			514.13	2.61667e-06	-0.000718333	0.0004	-0.000748333	-0.0016	-0.00243			514.13	0.00333	0.00576	0.00724	0.00907	0.01199	0.01439			514.13	-0.000606	-0.000768	-0.000655	-0.000526	-0.00219	-0.0016			514.13	0.00687	0.00601	0.00543	0.0086	0.01212	0.01262			514.13	-0.00135	-0.00541	-0.00823
	514.72	0.003	0.00438	0.00797	0.01048	0.01341	0.01502			514.72	-3.41667e-05	-0.000673333	0.000341667	-0.000773333	-0.00153	-0.00253			514.72	0.00334	0.00576	0.00729	0.0091	0.01197	0.01436			514.72	-0.000657	-0.000773	-0.000545	-0.000606	-0.00219	-0.00175			514.72	0.00632	0.00545	0.00495	0.00851	0.0117	0.01235			514.72	-0.00176	-0.00584	-0.00898
	515.31	0.00301	0.00438	0.00787	0.01044	0.01333	0.0149			515.31	-6.48333e-05	-0.000603333	0.000158	-0.00085	-0.0015	-0.00262			515.31	0.00331	0.00568	0.00729	0.00914	0.01187	0.01432			515.31	-0.000718	-0.000774	-0.000468	-0.000732	-0.0023	-0.00201			515.31	0.00579	0.00474	0.00457	0.00853	0.01131	0.0121			515.31	-0.00224	-0.00639	-0.00947
	515.9	0.00302	0.00438	0.00785	0.01046	0.01332	0.0149			515.9	-6.38333e-05	-0.00053	3.76667e-05	-0.00084	-0.00139	-0.0025			515.9	0.00333	0.00565	0.00728	0.00919	0.01177	0.01436			515.9	-0.000755	-0.000789	-0.000389	-0.00086	-0.00224	-0.00224			515.9	0.0053	0.00398	0.00422	0.00849	0.01099	0.0119			515.9	-0.00279	-0.00697	-0.00967
	516.49	0.00299	0.00437	0.00777	0.01042	0.01327	0.01494			516.49	-6.66667e-05	-0.000558333	-0.000166	-0.000846667	-0.00136	-0.00232			516.49	0.00337	0.00567	0.00731	0.00922	0.01171	0.01439			516.49	-0.000775	-0.000762	-0.000332	-0.000903	-0.00221	-0.00231			516.49	0.00503	0.0031	0.0038	0.0084	0.01066	0.01177			516.49	-0.00335	-0.0076	-0.0099
	517.07	0.00299	0.00439	0.0077	0.01044	0.01326	0.01499			517.07	-7.06667e-05	-0.000661667	-0.000218333	-0.00076	-0.00134	-0.00205			517.07	0.00338	0.0057	0.00735	0.0092	0.01165	0.01438			517.07	-0.000737	-0.000664	-0.000261	-0.000962	-0.00227	-0.00234			517.07	0.00472	0.00241	0.00335	0.0082	0.01039	0.01157			517.07	-0.00411	-0.0081	-0.01017
	517.66	0.00293	0.00431	0.00762	0.01033	0.01319	0.01502			517.66	-0.000108	-0.000808333	-0.000203333	-0.000751667	-0.00137	-0.00203			517.66	0.00333	0.00575	0.00737	0.00908	0.01159	0.01426			517.66	-0.000701	-0.000577	-0.00032	-0.00106	-0.00242	-0.0023			517.66	0.00424	0.00198	0.00287	0.00786	0.01017	0.01134			517.66	-0.00496	-0.00834	-0.01036
	518.25	0.00303	0.00434	0.00759	0.01034	0.01317	0.01496			518.25	-5.35e-05	-0.000776667	-0.000164167	-0.000698333	-0.00135	-0.00205			518.25	0.00327	0.00572	0.0074	0.00905	0.0115	0.0142			518.25	-0.000712	-0.000445	-0.000295	-0.00117	-0.00255	-0.00233			518.25	0.00346	0.00159	0.00265	0.00758	0.01001	0.01111			518.25	-0.00612	-0.00859	-0.01038
	518.84	0.00298	0.00434	0.00763	0.01027	0.01322	0.01485			518.84	-2e-05	-0.000786667	-0.000145833	-0.00074	-0.00127	-0.00215			518.84	0.0033	0.00574	0.00742	0.00903	0.01149	0.01415			518.84	-0.000693	-0.000392	-0.000314	-0.00119	-0.00265	-0.00248			518.84	0.0025	0.00123	0.00262	0.00739	0.01001	0.01087			518.84	-0.00734	-0.00881	-0.01014
	519.43	0.00295	0.00429	0.00764	0.01035	0.01332	0.01481			519.43	-6.56667e-05	-0.00077	-0.000124167	-0.000638333	-0.00122	-0.00222			519.43	0.00332	0.00578	0.00741	0.00902	0.01153	0.01418			519.43	-0.000678	-0.000412	-0.000322	-0.00116	-0.00267	-0.00262			519.43	0.00159	0.000761875	0.00268	0.00723	0.00996	0.01061			519.43	-0.00826	-0.00916	-0.00983
	520.01	0.00295	0.00425	0.00774	0.01045	0.01343	0.01488			520.01	-8.36667e-05	-0.000786667	2.33333e-05	-0.000533333	-0.00116	-0.00218			520.01	0.00335	0.00584	0.00741	0.00897	0.01153	0.01422			520.01	-0.000637	-0.000434	-0.000431	-0.00115	-0.00259	-0.00282			520.01	0.000774775	0.000224675	0.00277	0.00714	0.00989	0.01034			520.01	-0.00885	-0.00958	-0.0095
	520.6	0.00297	0.00427	0.00781	0.01055	0.01349	0.01492			520.6	-5.38333e-05	-0.000731667	0.000105167	-0.000415	-0.00114	-0.00225			520.6	0.00337	0.00585	0.00736	0.0089	0.01149	0.01424			520.6	-0.000656	-0.000501	-0.000545	-0.00117	-0.00256	-0.00304			520.6	0.000161575	-0.0002994	0.00272	0.00703	0.00979	0.01021			520.6	-0.00928	-0.00996	-0.00932
	521.19	0.00299	0.00431	0.00783	0.01059	0.01356	0.0149			521.19	-1.8e-06	-0.000711667	0.000196667	-0.000455	-0.0011	-0.00238			521.19	0.00334	0.00592	0.00729	0.00883	0.01144	0.01424			521.19	-0.000543	-0.00054	-0.000695	-0.00124	-0.00253	-0.0031			521.19	-0.000301262	-0.0006792	0.00258	0.00691	0.00957	0.01011			521.19	-0.00965	-0.01023	-0.00928
	521.78	0.00294	0.0044	0.00784	0.01061	0.01342	0.01477			521.78	7.96667e-05	-0.000613333	0.000243333	-0.000555	-0.00122	-0.00253			521.78	0.00335	0.00596	0.00731	0.00878	0.01141	0.0141			521.78	-0.000461	-0.000442	-0.000744	-0.00132	-0.00266	-0.00305			521.78	-0.000810613	-0.000913025	0.00248	0.00691	0.00938	0.01011			521.78	-0.00997	-0.01044	-0.00915
	522.36	0.00291	0.00445	0.0078	0.01066	0.01336	0.01462			522.36	9.2e-05	-0.000596667	0.000185	-0.000635	-0.00121	-0.00263			522.36	0.00334	0.00598	0.00733	0.00878	0.01133	0.01389			522.36	-0.000393	-0.000363	-0.000755	-0.00148	-0.00286	-0.00312			522.36	-0.0012	-0.00098815	0.00249	0.00693	0.00922	0.01001			522.36	-0.01016	-0.01054	-0.00898
	522.95	0.00284	0.00444	0.00777	0.01064	0.01334	0.01451			522.95	3.11667e-05	-0.000763333	0.000153667	-0.00076	-0.00124	-0.00273			522.95	0.00335	0.00595	0.00732	0.00882	0.01133	0.01377			522.95	-0.000401	-0.00035	-0.00069	-0.00154	-0.00297	-0.00323			522.95	-0.00157	-0.00098625	0.00255	0.00704	0.00923	0.00996			522.95	-0.01035	-0.01065	-0.00884
	523.54	0.00283	0.00449	0.00781	0.01062	0.01323	0.01441			523.54	-8.91667e-07	-0.000875	0.000275	-0.00082	-0.00148	-0.00282			523.54	0.00341	0.0059	0.00728	0.00879	0.01133	0.01371			523.54	-0.000464	-0.000408	-0.000686	-0.0016	-0.00305	-0.00335			523.54	-0.00191	-0.000979112	0.00269	0.00714	0.0093	0.00994			523.54	-0.01049	-0.01084	-0.00866
	524.13	0.0028	0.00451	0.00779	0.0106	0.0131	0.01435			524.13	-2.26667e-05	-0.00103	0.000263333	-0.00084	-0.00159	-0.00297			524.13	0.00346	0.00588	0.00731	0.00877	0.01135	0.01366			524.13	-0.000488	-0.000433	-0.000701	-0.0016	-0.00311	-0.00349			524.13	-0.00217	-0.000995175	0.00275	0.00719	0.00939	0.00992			524.13	-0.01057	-0.01102	-0.00873
	524.71	0.00283	0.00448	0.00779	0.01055	0.0129	0.01422			524.71	-8.1e-05	-0.00108	0.000206667	-0.000923333	-0.00175	-0.0032			524.71	0.00351	0.00589	0.00729	0.00873	0.01141	0.01364			524.71	-0.000432	-0.000436	-0.000748	-0.0015	-0.00311	-0.00359			524.71	-0.00244	-0.00099355	0.00279	0.0072	0.00935	0.00986			524.71	-0.01069	-0.01119	-0.00895
	525.3	0.00283	0.0045	0.00786	0.01047	0.01274	0.01396			525.3	-0.000102833	-0.000928333	0.000152833	-0.00104	-0.00183	-0.0035			525.3	0.00355	0.00593	0.0073	0.00868	0.01141	0.01361			525.3	-0.000377	-0.000443	-0.000798	-0.00149	-0.00308	-0.00353			525.3	-0.0026	-0.00105	0.00274	0.00708	0.00922	0.00978			525.3	-0.01074	-0.01135	-0.00931
	525.89	0.00285	0.00449	0.00792	0.0104	0.01264	0.01372			525.89	-0.000147167	-0.000918333	8.53333e-05	-0.00113	-0.00178	-0.0036			525.89	0.00352	0.00594	0.00733	0.00863	0.01136	0.0135			525.89	-0.000367	-0.000404	-0.000793	-0.00158	-0.00315	-0.00339			525.89	-0.00267	-0.00096935	0.00273	0.00711	0.00916	0.00972			525.89	-0.01082	-0.01133	-0.0096
	526.48	0.00296	0.00449	0.00799	0.01037	0.01255	0.01359			526.48	-0.000168333	-0.000715	6.71667e-05	-0.00117	-0.00182	-0.00352			526.48	0.00349	0.00591	0.00736	0.00864	0.01131	0.01334			526.48	-0.000385	-0.000383	-0.000786	-0.00168	-0.00329	-0.00335			526.48	-0.00276	-0.000950425	0.00271	0.00715	0.00912	0.00962			526.48	-0.01091	-0.01135	-0.00984
	527.06	0.00293	0.00445	0.00791	0.01023	0.0124	0.0135			527.06	-0.000211667	-0.000703333	-5.31667e-05	-0.00127	-0.002	-0.00345			527.06	0.00346	0.00584	0.00731	0.0086	0.01123	0.01317			527.06	-0.000429	-0.000407	-0.000776	-0.0018	-0.00332	-0.00338			527.06	-0.0028	-0.000940712	0.00273	0.00721	0.00909	0.00954			527.06	-0.01102	-0.01135	-0.01
	527.65	0.00291	0.00447	0.00784	0.01016	0.01229	0.01342			527.65	-0.000175	-0.000676667	-0.000124	-0.0013	-0.00203	-0.0035			527.65	0.00343	0.00583	0.00726	0.00867	0.01126	0.01314			527.65	-0.00041	-0.000445	-0.000704	-0.00183	-0.00325	-0.00345			527.65	-0.00285	-0.00102	0.00259	0.00725	0.0091	0.00947			527.65	-0.01115	-0.01149	-0.01027
	528.24	0.00292	0.00445	0.00778	0.00996	0.01217	0.01325			528.24	-0.000143	-0.000586667	-0.00025	-0.00145	-0.002	-0.00368			528.24	0.00339	0.0058	0.00718	0.00872	0.01122	0.01309			528.24	-0.00044	-0.00055	-0.000725	-0.00185	-0.00323	-0.0035			528.24	-0.0029	-0.00119	0.00246	0.00716	0.00912	0.00948			528.24	-0.01122	-0.01166	-0.01049
	528.83	0.00282	0.00442	0.00765	0.00978	0.01195	0.01311			528.83	-0.000147167	-0.000556667	-0.000401667	-0.00159	-0.00213	-0.00377			528.83	0.00336	0.00581	0.00713	0.00875	0.01121	0.01304			528.83	-0.000422	-0.000629	-0.000755	-0.00186	-0.00322	-0.00351			528.83	-0.0029	-0.00133	0.00234	0.00706	0.00911	0.00957			528.83	-0.0112	-0.01187	-0.01065
	529.41	0.00272	0.00439	0.00754	0.00964	0.01173	0.01298			529.41	-0.000188333	-0.000571667	-0.000585	-0.00172	-0.00223	-0.00373			529.41	0.00335	0.00588	0.00712	0.00875	0.01116	0.01299			529.41	-0.000372	-0.000658	-0.000863	-0.00181	-0.00325	-0.00346			529.41	-0.00293	-0.00152	0.00219	0.00686	0.00895	0.00958			529.41	-0.01124	-0.01211	-0.01083
	530	0.0027	0.00443	0.00743	0.00955	0.01162	0.01291			530	-0.000133	-0.000633333	-0.00071	-0.00175	-0.00233	-0.00363			530	0.00334	0.00592	0.00716	0.00877	0.01109	0.01288			530	-0.000346	-0.000621	-0.000913	-0.00184	-0.00334	-0.00348			530	-0.00296	-0.00159	0.00213	0.00676	0.00885	0.00959			530	-0.01131	-0.01219	-0.01093
	530.59	0.00269	0.00447	0.00736	0.00946	0.01158	0.01286			530.59	-4.1e-05	-0.000721667	-0.000691667	-0.00178	-0.00245	-0.00367			530.59	0.00331	0.00587	0.00723	0.00878	0.01102	0.0128			530.59	-0.000407	-0.000534	-0.000945	-0.00186	-0.00341	-0.00348			530.59	-0.00316	-0.00172	0.00209	0.00666	0.00879	0.00955			530.59	-0.01161	-0.01233	-0.01094
	531.18	0.00272	0.00456	0.0073	0.00938	0.01149	0.01277			531.18	0.000123167	-0.000746667	-0.000786667	-0.00183	-0.00263	-0.00372			531.18	0.00322	0.00574	0.00729	0.0088	0.01093	0.01275			531.18	-0.000573	-0.000485	-0.000972	-0.0019	-0.00344	-0.00357			531.18	-0.00328	-0.00172	0.00215	0.0067	0.00884	0.00957			531.18	-0.01181	-0.01229	-0.01085
	531.76	0.00279	0.00461	0.0072	0.0093	0.01137	0.01265			531.76	0.00024	-0.000736667	-0.000835	-0.00188	-0.00277	-0.00388			531.76	0.00322	0.0057	0.0073	0.00877	0.01082	0.01267			531.76	-0.000661	-0.000525	-0.000996	-0.00194	-0.00349	-0.00377			531.76	-0.00344	-0.00182	0.00209	0.0067	0.00887	0.00951			531.76	-0.01204	-0.01238	-0.01091
	532.35	0.00284	0.00463	0.00713	0.00919	0.01121	0.01248			532.35	0.000286667	-0.000631667	-0.000883333	-0.00202	-0.00287	-0.00403			532.35	0.00317	0.0057	0.00728	0.00874	0.01074	0.01262			532.35	-0.000702	-0.000597	-0.00105	-0.00196	-0.00348	-0.00392			532.35	-0.00368	-0.00197	0.00201	0.00658	0.00887	0.00941			532.35	-0.01231	-0.01255	-0.01106
	532.94	0.00298	0.00467	0.00717	0.00918	0.01125	0.0124			532.94	0.000385	-0.000613333	-0.000778333	-0.00202	-0.00267	-0.00397			532.94	0.00312	0.00575	0.00731	0.00874	0.01069	0.01261			532.94	-0.000642	-0.000621	-0.00107	-0.00196	-0.00346	-0.00395			532.94	-0.00381	-0.0021	0.0019	0.00644	0.0088	0.00936			532.94	-0.01241	-0.01266	-0.01123
	533.52	0.00301	0.00461	0.00713	0.00906	0.01118	0.01225			533.52	0.000331667	-0.000643333	-0.000741667	-0.00217	-0.0027	-0.00398			533.52	0.00307	0.0058	0.00729	0.0087	0.01063	0.01254			533.52	-0.000628	-0.000692	-0.00124	-0.00192	-0.00346	-0.00398			533.52	-0.00393	-0.00226	0.00183	0.00629	0.00859	0.00929			533.52	-0.01252	-0.01278	-0.01134
	534.11	0.00303	0.00456	0.00711	0.00898	0.01116	0.01218			534.11	0.000258333	-0.000648333	-0.000716667	-0.00222	-0.00273	-0.00387			534.11	0.00299	0.00587	0.00734	0.00864	0.01052	0.0124			534.11	-0.000591	-0.000712	-0.00135	-0.00199	-0.00351	-0.00395			534.11	-0.00405	-0.00237	0.00169	0.00617	0.00844	0.00917			534.11	-0.01259	-0.01283	-0.01152
	534.7	0.00306	0.00458	0.00711	0.0089	0.0111	0.01209			534.7	0.00028	-0.000706667	-0.00068	-0.00223	-0.00285	-0.00392			534.7	0.0029	0.00586	0.00739	0.00857	0.01038	0.0122			534.7	-0.000651	-0.000712	-0.00142	-0.00212	-0.00362	-0.00393			534.7	-0.00415	-0.00245	0.00154	0.0061	0.00834	0.00903			534.7	-0.0127	-0.01286	-0.01161
	535.29	0.00302	0.00456	0.00706	0.00885	0.01094	0.01191			535.29	0.000268333	-0.000786667	-0.00074	-0.00228	-0.00307	-0.00418			535.29	0.00286	0.00581	0.00742	0.00852	0.01028	0.01206			535.29	-0.000719	-0.00072	-0.00147	-0.00221	-0.0037	-0.00394			535.29	-0.00425	-0.00251	0.00137	0.00614	0.00824	0.00889			535.29	-0.01279	-0.01291	-0.01172
	535.87	0.00307	0.00457	0.00702	0.00877	0.01084	0.01177			535.87	0.000286667	-0.000728333	-0.000828333	-0.00237	-0.00312	-0.00433			535.87	0.00288	0.00586	0.00742	0.00853	0.01026	0.01196			535.87	-0.000697	-0.000719	-0.00144	-0.00221	-0.00373	-0.00398			535.87	-0.00437	-0.00263	0.00124	0.00613	0.0082	0.0088			535.87	-0.01296	-0.01306	-0.01184
	536.46	0.00308	0.00455	0.00694	0.00872	0.01067	0.01165			536.46	0.000231667	-0.000776667	-0.000903333	-0.00238	-0.00315	-0.00442			536.46	0.00292	0.00586	0.00736	0.00845	0.01017	0.01191			536.46	-0.000726	-0.000837	-0.0015	-0.00228	-0.00372	-0.0041			536.46	-0.00444	-0.00282	0.00108	0.00614	0.00816	0.0087			536.46	-0.01309	-0.0132	-0.01196
	537.05	0.00308	0.00454	0.00686	0.00869	0.01058	0.01166			537.05	0.000168333	-0.00077	-0.000915	-0.00233	-0.00308	-0.00425			537.05	0.00301	0.00591	0.00732	0.00838	0.01011	0.01188			537.05	-0.000713	-0.000931	-0.00151	-0.00228	-0.00367	-0.0042			537.05	-0.00444	-0.00298	0.000924325	0.00605	0.00805	0.00863			537.05	-0.01314	-0.01336	-0.01215
	537.63	0.00308	0.00453	0.00679	0.0086	0.01046	0.01173			537.63	0.000175	-0.000726667	-0.000911667	-0.00235	-0.00313	-0.00395			537.63	0.00305	0.00592	0.00729	0.00833	0.0101	0.01187			537.63	-0.000731	-0.00101	-0.00157	-0.00225	-0.00363	-0.00424			537.63	-0.00444	-0.00314	0.000773925	0.00587	0.00791	0.00855			537.63	-0.01305	-0.01352	-0.01231
	538.22	0.00315	0.00451	0.00674	0.00857	0.01039	0.01173			538.22	0.000161667	-0.000671667	-0.000903333	-0.00232	-0.00315	-0.00373			538.22	0.00304	0.006	0.00727	0.00822	0.01003	0.01178			538.22	-0.000651	-0.00104	-0.0016	-0.00221	-0.00362	-0.00423			538.22	-0.0045	-0.00335	0.00067295	0.00575	0.00773	0.00838			538.22	-0.01305	-0.01374	-0.01236
	538.81	0.0031	0.00453	0.00663	0.00843	0.01029	0.01171			538.81	0.000185	-0.000706667	-0.000998333	-0.00237	-0.00323	-0.00355			538.81	0.00303	0.00601	0.00729	0.00814	0.00997	0.0116			538.81	-0.000638	-0.00103	-0.0016	-0.00221	-0.00374	-0.00416			538.81	-0.00459	-0.00345	0.00074045	0.00573	0.00761	0.00826			538.81	-0.0131	-0.01383	-0.01227
	539.39	0.00311	0.00448	0.00658	0.00838	0.01025	0.01152			539.39	0.000144	-0.00066	-0.00104	-0.00238	-0.00325	-0.00367			539.39	0.00296	0.00597	0.00727	0.00805	0.00984	0.01146			539.39	-0.00072	-0.00106	-0.0016	-0.00225	-0.00384	-0.00411			539.39	-0.0047	-0.00348	0.000781175	0.00572	0.00752	0.00818			539.39	-0.01315	-0.01389	-0.0122
	539.98	0.00308	0.00447	0.00657	0.00834	0.01028	0.01141			539.98	0.000136333	-0.000628333	-0.0011	-0.00237	-0.00312	-0.0038			539.98	0.00294	0.00594	0.00722	0.00798	0.00973	0.01136			539.98	-0.000749	-0.00107	-0.00155	-0.00238	-0.00389	-0.00405			539.98	-0.00487	-0.00359	0.000791238	0.00568	0.00749	0.00816			539.98	-0.01325	-0.01399	-0.0122
	540.57	0.00311	0.00449	0.00654	0.00821	0.01028	0.01125			540.57	0.000185	-0.000691667	-0.00117	-0.00248	-0.00297	-0.00388			540.57	0.00295	0.00596	0.00719	0.00798	0.00973	0.0113			540.57	-0.000751	-0.00109	-0.00148	-0.00234	-0.00386	-0.00411			540.57	-0.00505	-0.00378	0.0007589	0.00567	0.00743	0.0081			540.57	-0.01337	-0.0142	-0.01224
	541.15	0.00309	0.00448	0.00652	0.00812	0.01028	0.01121			541.15	0.000195	-0.000748333	-0.00118	-0.00252	-0.0029	-0.00382			541.15	0.00303	0.00597	0.00711	0.008	0.00967	0.01127			541.15	-0.000724	-0.00114	-0.00137	-0.00237	-0.00383	-0.00419			541.15	-0.0052	-0.00392	0.000711025	0.00564	0.00736	0.00802			541.15	-0.01347	-0.01436	-0.01227
	541.74	0.0031	0.00439	0.00646	0.00801	0.01029	0.01119			541.74	0.0001425	-0.000858333	-0.00124	-0.00255	-0.00285	-0.00368			541.74	0.00309	0.00596	0.00703	0.00799	0.00961	0.01124			541.74	-0.000704	-0.00116	-0.00134	-0.00236	-0.00382	-0.00431			541.74	-0.00536	-0.00411	0.000572925	0.00552	0.00728	0.00799			541.74	-0.01365	-0.01454	-0.01241
	542.33	0.00305	0.0044	0.00639	0.00791	0.0102	0.01108			542.33	0.000175	-0.000911667	-0.0013	-0.00263	-0.00297	-0.00373			542.33	0.00316	0.00599	0.00697	0.00799	0.00955	0.01121			542.33	-0.000606	-0.00115	-0.00129	-0.00233	-0.00376	-0.00429			542.33	-0.0055	-0.00417	0.000569512	0.00545	0.00723	0.00796			542.33	-0.0137	-0.01453	-0.01247
	542.91	0.00301	0.00443	0.00635	0.00786	0.01011	0.01102			542.91	0.000258333	-0.000943333	-0.00128	-0.0027	-0.00303	-0.00385			542.91	0.00314	0.00602	0.00694	0.00795	0.00946	0.01112			542.91	-0.000568	-0.00114	-0.00134	-0.00232	-0.00374	-0.00427			542.91	-0.00551	-0.00411	0.000590325	0.00539	0.00713	0.00787			542.91	-0.01372	-0.0144	-0.01251
	543.5	0.00294	0.00433	0.00627	0.00788	0.01	0.01083			543.5	0.000191667	-0.000941667	-0.00129	-0.00268	-0.00313	-0.00407			543.5	0.0031	0.00597	0.00697	0.00791	0.00934	0.01104			543.5	-0.000585	-0.00105	-0.0014	-0.0024	-0.00375	-0.0042			543.5	-0.00555	-0.00411	0.000598412	0.00532	0.00704	0.0078			543.5	-0.01375	-0.01435	-0.01246
	544.09	0.00293	0.00429	0.00629	0.00796	0.01006	0.01074			544.09	0.000157833	-0.000958333	-0.00122	-0.00258	-0.00302	-0.00413			544.09	0.00306	0.00593	0.00706	0.00792	0.00932	0.01099			544.09	-0.000614	-0.000899	-0.00139	-0.00242	-0.00377	-0.00411			544.09	-0.00558	-0.00421	0.000622862	0.00527	0.00705	0.00777			544.09	-0.01376	-0.01442	-0.01239
	544.67	0.00288	0.0042	0.00621	0.00797	0.01002	0.01063			544.67	7.45e-06	-0.00105	-0.0012	-0.00248	-0.003	-0.00415			544.67	0.00305	0.00586	0.00705	0.0079	0.00924	0.01096			544.67	-0.000636	-0.000804	-0.00137	-0.00252	-0.00379	-0.00405			544.67	-0.00565	-0.00425	0.000658	0.00515	0.00698	0.00775			544.67	-0.01388	-0.01445	-0.01228
	545.26	0.00284	0.00415	0.00619	0.00801	0.01	0.01059			545.26	-6.21667e-05	-0.00115	-0.00114	-0.00248	-0.00302	-0.0041			545.26	0.00309	0.00585	0.00707	0.0079	0.00923	0.01095			545.26	-0.000606	-0.00073	-0.00133	-0.00257	-0.00375	-0.00402			545.26	-0.00581	-0.00435	0.000601488	0.00512	0.00697	0.00769			545.26	-0.01404	-0.0145	-0.01223
	545.84	0.00275	0.00416	0.00607	0.00799	0.00989	0.01051			545.84	-8.25e-05	-0.00124	-0.00127	-0.00248	-0.00318	-0.00415			545.84	0.00312	0.00583	0.00705	0.00784	0.0092	0.01096			545.84	-0.000614	-0.000697	-0.00133	-0.00263	-0.00371	-0.00402			545.84	-0.00586	-0.00446	0.00053785	0.00507	0.00701	0.00775			545.84	-0.0141	-0.01462	-0.01226
	546.43	0.00265	0.00412	0.006	0.00791	0.00976	0.01043			546.43	-0.000181667	-0.00124	-0.00135	-0.00265	-0.0034	-0.00428			546.43	0.00317	0.00581	0.00702	0.00776	0.00917	0.011			546.43	-0.000631	-0.000743	-0.00136	-0.00266	-0.00364	-0.00407			546.43	-0.00584	-0.00453	0.000462125	0.00503	0.00698	0.00772			546.43	-0.01404	-0.01468	-0.01235
	547.02	0.00259	0.00407	0.00596	0.00785	0.00961	0.01026			547.02	-0.000266667	-0.0013	-0.00144	-0.00277	-0.00355	-0.00458			547.02	0.00319	0.00579	0.00701	0.00768	0.00911	0.01105			547.02	-0.000642	-0.000775	-0.00144	-0.00273	-0.00356	-0.00405			547.02	-0.00576	-0.00447	0.000474125	0.00506	0.00696	0.00771			547.02	-0.01391	-0.01462	-0.01234
	547.6	0.00254	0.00406	0.00589	0.00773	0.00944	0.0102			547.6	-0.000298333	-0.00134	-0.00153	-0.00292	-0.0037	-0.00467			547.6	0.0032	0.00579	0.00702	0.00763	0.00909	0.01107			547.6	-0.000605	-0.000776	-0.0015	-0.0027	-0.00344	-0.00396			547.6	-0.00574	-0.00443	0.000476462	0.00502	0.00689	0.00765			547.6	-0.01377	-0.01456	-0.01238
	548.19	0.00248	0.00402	0.00582	0.00767	0.00929	0.01018			548.19	-0.000363333	-0.00145	-0.00161	-0.003	-0.00383	-0.00465			548.19	0.00315	0.00577	0.00702	0.00758	0.00904	0.01102			548.19	-0.000613	-0.000782	-0.00153	-0.00271	-0.00338	-0.00386			548.19	-0.00573	-0.00437	0.000474988	0.00499	0.00685	0.0076			548.19	-0.0137	-0.01442	-0.01234
	548.78	0.00238	0.00397	0.00582	0.00753	0.00912	0.01018			548.78	-0.000453333	-0.00157	-0.00159	-0.00312	-0.00388	-0.00457			548.78	0.0031	0.00576	0.00704	0.00753	0.00898	0.01097			548.78	-0.000654	-0.000815	-0.00157	-0.00278	-0.00335	-0.00385			548.78	-0.00574	-0.0043	0.000383225	0.00491	0.00683	0.00758			548.78	-0.01366	-0.01437	-0.0124
	549.36	0.0024	0.00398	0.00587	0.0075	0.00907	0.01023			549.36	-0.00043	-0.00163	-0.00152	-0.00307	-0.0039	-0.00438			549.36	0.00305	0.00574	0.007	0.00754	0.00898	0.01094			549.36	-0.000661	-0.000862	-0.00153	-0.00277	-0.00338	-0.00382			549.36	-0.00583	-0.00428	0.000294675	0.00486	0.00691	0.00757			549.36	-0.01366	-0.01436	-0.0125
	549.95	0.00239	0.0039	0.00586	0.00733	0.00901	0.01019			549.95	-0.000506667	-0.00167	-0.00158	-0.00317	-0.00402	-0.00433			549.95	0.00305	0.00575	0.00699	0.00755	0.00904	0.01094			549.95	-0.00066	-0.000887	-0.0015	-0.00277	-0.00333	-0.00378			549.95	-0.00594	-0.00439	0.000222338	0.00485	0.00691	0.00751			549.95	-0.01383	-0.01453	-0.01252
	550.53	0.00236	0.00385	0.00578	0.00722	0.00899	0.0101			550.53	-0.000588333	-0.00162	-0.00177	-0.00323	-0.00407	-0.00447			550.53	0.00305	0.00578	0.00694	0.00754	0.00912	0.01098			550.53	-0.000624	-0.000935	-0.00149	-0.00277	-0.00326	-0.00377			550.53	-0.00594	-0.00458	6.30212e-05	0.00478	0.00689	0.00751			550.53	-0.0139	-0.01474	-0.01268
	551.12	0.00234	0.00383	0.00576	0.0072	0.00903	0.01			551.12	-0.000605	-0.00155	-0.00182	-0.00323	-0.00408	-0.00467			551.12	0.00304	0.00584	0.00692	0.00753	0.00916	0.01106			551.12	-0.00061	-0.00102	-0.00148	-0.00276	-0.00318	-0.00379			551.12	-0.00594	-0.0048	-0.000155875	0.00473	0.0068	0.0075			551.12	-0.01398	-0.01505	-0.01285
	551.71	0.00234	0.00373	0.00565	0.00708	0.009	0.00989			551.71	-0.000683333	-0.00157	-0.00198	-0.00333	-0.00412	-0.00482			551.71	0.00303	0.00588	0.00694	0.00752	0.0092	0.01112			551.71	-0.000568	-0.00101	-0.00149	-0.00274	-0.00311	-0.00378			551.71	-0.00586	-0.00492	-0.000157213	0.0048	0.00684	0.00755			551.71	-0.01399	-0.01524	-0.0129
	552.29	0.00233	0.00367	0.00562	0.00709	0.00897	0.00991			552.29	-0.000731667	-0.00158	-0.00205	-0.00325	-0.00397	-0.00473			552.29	0.00301	0.00597	0.00696	0.00748	0.00921	0.01118			552.29	-0.000453	-0.000945	-0.00153	-0.00268	-0.00302	-0.00376			552.29	-0.00578	-0.00503	-0.0001371	0.00491	0.00692	0.00761			552.29	-0.01391	-0.01542	-0.01291
	552.88	0.00231	0.00362	0.00548	0.00705	0.00894	0.0099			552.88	-0.000778333	-0.00162	-0.00218	-0.00322	-0.00388	-0.0046			552.88	0.00291	0.00593	0.00694	0.00738	0.00919	0.01105			552.88	-0.000518	-0.000977	-0.00169	-0.00266	-0.00313	-0.00381			552.88	-0.0059	-0.00497	-0.000113588	0.00501	0.00691	0.00755			552.88	-0.01405	-0.01541	-0.01284
	553.46	0.00227	0.00364	0.00543	0.00705	0.00892	0.00997			553.46	-0.00071	-0.00161	-0.00215	-0.00315	-0.00383	-0.0044			553.46	0.00288	0.00591	0.00693	0.0073	0.00914	0.01095			553.46	-0.000585	-0.001	-0.00183	-0.00262	-0.00322	-0.00369			553.46	-0.00608	-0.00489	3.873e-05	0.00521	0.00701	0.0076			553.46	-0.01419	-0.01529	-0.01269
	554.05	0.00223	0.00361	0.00534	0.007	0.00884	0.00996			554.05	-0.000688333	-0.00163	-0.00223	-0.0032	-0.00388	-0.0043			554.05	0.00287	0.00586	0.00687	0.0073	0.00913	0.0109			554.05	-0.000617	-0.00103	-0.00188	-0.00258	-0.00321	-0.00362			554.05	-0.00625	-0.00487	0.000192462	0.00541	0.00704	0.00762			554.05	-0.01442	-0.0153	-0.01253
	554.63	0.00217	0.00358	0.00524	0.00692	0.00876	0.00988			554.63	-0.0007	-0.00172	-0.00237	-0.00328	-0.00393	-0.00423			554.63	0.00287	0.00584	0.00681	0.00732	0.00917	0.01087			554.63	-0.00062	-0.00104	-0.00183	-0.00246	-0.00319	-0.00362			554.63	-0.00639	-0.00492	0.000266238	0.00544	0.00703	0.00754			554.63	-0.01459	-0.01535	-0.01242
	555.22	0.00212	0.00359	0.00518	0.00692	0.00877	0.00975			555.22	-0.000696667	-0.0018	-0.00242	-0.0033	-0.0039	-0.00433			555.22	0.00292	0.00577	0.00672	0.00736	0.00919	0.01086			555.22	-0.000675	-0.00111	-0.00176	-0.00239	-0.00319	-0.00361			555.22	-0.00651	-0.00511	0.000247463	0.00544	0.00695	0.00756			555.22	-0.01479	-0.01547	-0.01247
	555.81	0.0021	0.00359	0.00516	0.0069	0.00882	0.00976			555.81	-0.00071	-0.0019	-0.00237	-0.00333	-0.0038	-0.00427			555.81	0.00298	0.00575	0.00668	0.0074	0.00925	0.01092			555.81	-0.000716	-0.00117	-0.00169	-0.0023	-0.00305	-0.0036			555.81	-0.00656	-0.00524	0.000229125	0.0054	0.00696	0.00762			555.81	-0.01486	-0.01554	-0.01254
	556.39	0.00212	0.00356	0.00513	0.00683	0.00884	0.00983			556.39	-0.000761667	-0.00198	-0.00237	-0.0034	-0.00373	-0.00418			556.39	0.00303	0.00576	0.00663	0.00738	0.00925	0.01094			556.39	-0.000672	-0.00122	-0.00167	-0.00226	-0.00293	-0.00357			556.39	-0.00649	-0.00526	0.000395725	0.00549	0.00705	0.00778			556.39	-0.0148	-0.01551	-0.01243
	556.98	0.00219	0.00358	0.00508	0.00676	0.00882	0.00989			556.98	-0.000735	-0.00207	-0.00237	-0.00347	-0.00365	-0.00403			556.98	0.00312	0.00573	0.00664	0.00739	0.00933	0.01097			556.98	-0.000672	-0.0012	-0.00169	-0.00211	-0.00288	-0.00351			556.98	-0.00644	-0.00519	0.00061715	0.00566	0.0072	0.00794			556.98	-0.01471	-0.01544	-0.01226
	557.56	0.00221	0.00353	0.00502	0.00668	0.00882	0.00988			557.56	-0.0008	-0.00213	-0.00242	-0.00352	-0.00363	-0.0039			557.56	0.00309	0.00567	0.00665	0.0073	0.00928	0.01094			557.56	-0.000678	-0.00115	-0.00176	-0.00204	-0.00282	-0.0034			557.56	-0.00645	-0.00511	0.000851188	0.00577	0.00726	0.008			557.56	-0.01466	-0.01531	-0.01203
	558.15	0.00215	0.00345	0.00494	0.00663	0.00875	0.00986			558.15	-0.000891667	-0.00218	-0.00245	-0.00353	-0.00375	-0.00378			558.15	0.00306	0.00556	0.00671	0.00723	0.00925	0.01089			558.15	-0.000742	-0.00108	-0.00187	-0.00201	-0.00277	-0.00321			558.15	-0.00655	-0.00487	0.00118	0.00593	0.00742	0.00809			558.15	-0.01481	-0.01502	-0.01166
	558.73	0.00215	0.00338	0.00489	0.00658	0.00872	0.0099			558.73	-0.000978333	-0.00218	-0.00253	-0.00357	-0.00382	-0.00367			558.73	0.00299	0.00552	0.00669	0.0072	0.00918	0.0108			558.73	-0.000756	-0.00108	-0.00196	-0.00197	-0.00279	-0.00314			558.73	-0.00666	-0.00464	0.00154	0.00617	0.00755	0.00821			558.73	-0.01491	-0.01473	-0.01128
	559.32	0.00215	0.00332	0.00486	0.0066	0.00873	0.00998			559.32	-0.00104	-0.00218	-0.0026	-0.0035	-0.00382	-0.00358			559.32	0.00294	0.0055	0.00669	0.00725	0.00914	0.01076			559.32	-0.000776	-0.0011	-0.00195	-0.00192	-0.00277	-0.00308			559.32	-0.00676	-0.00448	0.00182	0.00634	0.00771	0.00828			559.32	-0.015	-0.01453	-0.01086
	559.9	0.00217	0.00331	0.0048	0.00658	0.00874	0.01006			559.9	-0.00105	-0.0022	-0.00267	-0.00343	-0.00385	-0.00352			559.9	0.00286	0.00545	0.00662	0.00728	0.0091	0.01074			559.9	-0.000853	-0.00121	-0.00191	-0.00192	-0.00274	-0.003			559.9	-0.00678	-0.00448	0.002	0.00643	0.00782	0.00832			559.9	-0.01505	-0.01453	-0.01054
	560.49	0.0022	0.00329	0.00478	0.00661	0.00883	0.01021			560.49	-0.00108	-0.0022	-0.00275	-0.00337	-0.00372	-0.00337			560.49	0.0028	0.00542	0.00653	0.00729	0.00906	0.01075			560.49	-0.000879	-0.0013	-0.00187	-0.00191	-0.00271	-0.00292			560.49	-0.00681	-0.00453	0.00206	0.00652	0.00786	0.0084			560.49	-0.01507	-0.01451	-0.01034
	561.08	0.00219	0.00323	0.00474	0.00662	0.00887	0.0103			561.08	-0.00113	-0.00228	-0.00282	-0.00325	-0.0035	-0.00318			561.08	0.00277	0.00544	0.00647	0.00731	0.00908	0.01082			561.08	-0.000912	-0.00143	-0.00185	-0.00185	-0.00261	-0.00282			561.08	-0.00668	-0.00446	0.00214	0.00662	0.00792	0.0085			561.08	-0.01497	-0.01441	-0.01024
	561.66	0.00223	0.00317	0.00471	0.00666	0.00899	0.01046			561.66	-0.00117	-0.00233	-0.00278	-0.00323	-0.00327	-0.0029			561.66	0.00275	0.00549	0.00647	0.00732	0.00911	0.01087			561.66	-0.000833	-0.00143	-0.00178	-0.00179	-0.00247	-0.00266			561.66	-0.00658	-0.0043	0.00235	0.00682	0.00802	0.0086			561.66	-0.01488	-0.0142	-0.01004
	562.25	0.00219	0.00313	0.00464	0.00665	0.00909	0.01054			562.25	-0.00122	-0.00245	-0.00283	-0.00325	-0.00313	-0.00267			562.25	0.00271	0.00552	0.00646	0.00726	0.00908	0.01086			562.25	-0.00083	-0.00148	-0.00179	-0.00175	-0.00244	-0.0025			562.25	-0.00646	-0.00404	0.00258	0.00701	0.0081	0.00868			562.25	-0.0147	-0.01389	-0.00981
	562.83	0.00211	0.00313	0.00461	0.00664	0.00915	0.01053			562.83	-0.00122	-0.00253	-0.00282	-0.00335	-0.00308	-0.00257			562.83	0.00265	0.00552	0.00647	0.00723	0.00906	0.01084			562.83	-0.000876	-0.00153	-0.00179	-0.00171	-0.00239	-0.00228			562.83	-0.00642	-0.00377	0.00289	0.00727	0.00825	0.00882			562.83	-0.01457	-0.01357	-0.00949
	563.42	0.00211	0.0031	0.00463	0.00668	0.00925	0.01051			563.42	-0.00126	-0.00255	-0.00273	-0.00333	-0.00298	-0.00253			563.42	0.0026	0.00548	0.0065	0.00722	0.00904	0.01087			563.42	-0.000969	-0.00153	-0.00175	-0.0017	-0.00227	-0.00202			563.42	-0.00636	-0.00333	0.0033	0.00762	0.00843	0.00899			563.42	-0.0145	-0.01314	-0.009
	564	0.0021	0.00305	0.0047	0.00682	0.00942	0.01046			564	-0.00134	-0.00262	-0.00263	-0.0032	-0.0028	-0.0026			564	0.00261	0.00544	0.00653	0.00722	0.00903	0.01094			564	-0.00101	-0.00149	-0.0017	-0.00164	-0.00213	-0.00187			564	-0.00637	-0.00284	0.00373	0.00787	0.00855	0.0091			564	-0.01446	-0.01271	-0.00856
	564.59	0.00209	0.003	0.00471	0.00691	0.00954	0.01052			564.59	-0.0014	-0.00265	-0.00257	-0.0031	-0.00268	-0.0026			564.59	0.00261	0.00541	0.00652	0.00721	0.00899	0.011			564.59	-0.00106	-0.00147	-0.00163	-0.00166	-0.00204	-0.00178			564.59	-0.00635	-0.00246	0.00407	0.00809	0.0087	0.00919			564.59	-0.01442	-0.01239	-0.00821
	565.17	0.00205	0.00301	0.00474	0.00695	0.00963	0.01065			565.17	-0.0014	-0.00263	-0.0025	-0.00305	-0.00252	-0.00245			565.17	0.0026	0.00538	0.0065	0.00724	0.00898	0.01107			565.17	-0.00113	-0.00146	-0.00155	-0.00166	-0.00196	-0.00175			565.17	-0.00632	-0.0022	0.00426	0.00818	0.0088	0.00929			565.17	-0.0145	-0.01214	-0.00797
	565.76	0.00201	0.00299	0.00474	0.007	0.00968	0.01074			565.76	-0.0014	-0.00267	-0.00248	-0.00293	-0.00235	-0.00223			565.76	0.00265	0.00537	0.00646	0.00723	0.009	0.01119			565.76	-0.00112	-0.00147	-0.00148	-0.0017	-0.0018	-0.00175			565.76	-0.00612	-0.00197	0.00443	0.00824	0.00884	0.00938			565.76	-0.01439	-0.01195	-0.00773
	566.34	0.00203	0.003	0.00478	0.00716	0.00973	0.01088			566.34	-0.00141	-0.00268	-0.00248	-0.00275	-0.00215	-0.00195			566.34	0.00267	0.00545	0.00646	0.00722	0.00905	0.01129			566.34	-0.00111	-0.00153	-0.00143	-0.00168	-0.00168	-0.0018			566.34	-0.0057	-0.00157	0.00478	0.00835	0.00894	0.00948			566.34	-0.01398	-0.01157	-0.00734
	566.93	0.00205	0.00301	0.0048	0.00725	0.0098	0.01096			566.93	-0.0014	-0.00262	-0.00248	-0.00268	-0.00203	-0.00168			566.93	0.0027	0.00552	0.00642	0.00717	0.00903	0.01137			566.93	-0.00102	-0.00157	-0.00142	-0.00172	-0.00161	-0.00181			566.93	-0.00535	-0.00118	0.00515	0.00851	0.00909	0.0096			566.93	-0.01359	-0.0112	-0.00698
	567.51	0.00204	0.00299	0.00482	0.00729	0.00986	0.01093			567.51	-0.00138	-0.00257	-0.0025	-0.00267	-0.00197	-0.00161			567.51	0.00269	0.00557	0.00646	0.00714	0.00904	0.01144			567.51	-0.000969	-0.00153	-0.00145	-0.00168	-0.00155	-0.00176			567.51	-0.00499	-0.000726075	0.00551	0.00865	0.0092	0.00968			567.51	-0.01319	-0.0108	-0.00663
	568.1	0.002	0.00293	0.00487	0.00736	0.00999	0.01095			568.1	-0.00144	-0.00255	-0.00248	-0.00258	-0.0018	-0.00153			568.1	0.00264	0.00557	0.00646	0.00705	0.00903	0.0114			568.1	-0.000936	-0.00148	-0.00152	-0.00168	-0.00153	-0.00168			568.1	-0.00463	-0.000302937	0.00584	0.00881	0.00929	0.00973			568.1	-0.01275	-0.01036	-0.00629
	568.68	0.00196	0.00295	0.00494	0.00752	0.01017	0.01101			568.68	-0.00146	-0.00252	-0.00242	-0.00245	-0.00165	-0.00144			568.68	0.00265	0.00556	0.00651	0.00703	0.00905	0.01135			568.68	-0.000956	-0.00142	-0.00153	-0.00164	-0.00152	-0.00156			568.68	-0.00422	0.0001959	0.00618	0.00899	0.00948	0.00988			568.68	-0.01235	-0.00988	-0.00601
	569.27	0.00191	0.00297	0.00498	0.00759	0.01028	0.01104			569.27	-0.00147	-0.00258	-0.00238	-0.00235	-0.0015	-0.0014			569.27	0.00264	0.00555	0.00654	0.007	0.00908	0.01128			569.27	-0.000982	-0.00136	-0.00158	-0.00159	-0.00153	-0.00148			569.27	-0.00386	0.0005585	0.00641	0.00916	0.00967	0.01006			569.27	-0.01194	-0.00955	-0.00586
	569.85	0.00192	0.00303	0.00503	0.0077	0.01036	0.01117			569.85	-0.00142	-0.00255	-0.00232	-0.0022	-0.00139	-0.0012			569.85	0.00268	0.00556	0.00652	0.00699	0.00908	0.01127			569.85	-0.000963	-0.00131	-0.00157	-0.00161	-0.00158	-0.00145			569.85	-0.00348	0.0009129	0.00659	0.00928	0.00985	0.01018			569.85	-0.01151	-0.00923	-0.00574
	570.44	0.00191	0.00306	0.00505	0.00779	0.01041	0.01123			570.44	-0.00137	-0.00255	-0.00228	-0.00212	-0.00123	-0.00107			570.44	0.00274	0.0056	0.00651	0.00702	0.0091	0.0113			570.44	-0.000929	-0.00128	-0.00153	-0.00166	-0.00153	-0.00139			570.44	-0.00313	0.00122	0.00676	0.00941	0.01003	0.01032			570.44	-0.01116	-0.00899	-0.00559
	571.02	0.00194	0.00312	0.00506	0.00781	0.01046	0.0113			571.02	-0.00129	-0.00252	-0.00225	-0.00207	-0.00113	-0.000911667			571.02	0.00286	0.0057	0.0065	0.00708	0.00917	0.01144			571.02	-0.000834	-0.00128	-0.00147	-0.0016	-0.0014	-0.00131			571.02	-0.00269	0.00157	0.00695	0.00955	0.01016	0.01044			571.02	-0.01075	-0.00871	-0.00542
	571.61	0.00195	0.0031	0.00509	0.0079	0.0105	0.01129			571.61	-0.00133	-0.00253	-0.00227	-0.00203	-0.00109	-0.000851667			571.61	0.00293	0.00578	0.00646	0.00713	0.00926	0.01159			571.61	-0.000775	-0.00137	-0.00138	-0.00157	-0.00127	-0.00129			571.61	-0.00218	0.00197	0.00714	0.00973	0.0103	0.01061			571.61	-0.01027	-0.00839	-0.00527
	572.19	0.00198	0.0031	0.00517	0.00799	0.01055	0.01127			572.19	-0.00132	-0.00253	-0.00222	-0.00195	-0.00106	-0.000866667			572.19	0.00302	0.00582	0.00641	0.00717	0.00928	0.01169			572.19	-0.000731	-0.00142	-0.00137	-0.00154	-0.00115	-0.00129			572.19	-0.00177	0.00233	0.00733	0.00988	0.01038	0.01071			572.19	-0.00995	-0.00804	-0.00513
	572.78	0.00198	0.00302	0.00523	0.00815	0.01058	0.01132			572.78	-0.00142	-0.00257	-0.00217	-0.00178	-0.00105	-0.000786667			572.78	0.00311	0.00588	0.0064	0.00719	0.00935	0.01183			572.78	-0.000668	-0.00143	-0.00137	-0.00147	-0.00103	-0.00117			572.78	-0.00139	0.00266	0.00756	0.01006	0.01046	0.01077			572.78	-0.00965	-0.0077	-0.00492
	573.36	0.00203	0.003	0.00536	0.00826	0.01058	0.01133			573.36	-0.00144	-0.0026	-0.002	-0.00165	-0.00107	-0.000796667			573.36	0.00316	0.00587	0.00642	0.00719	0.00938	0.01193			573.36	-0.000641	-0.00138	-0.00138	-0.00143	-0.0008523	-0.00111			573.36	-0.0009938	0.00303	0.00777	0.01026	0.01057	0.01085			573.36	-0.00929	-0.00735	-0.00474
	573.94	0.00208	0.00299	0.00544	0.00834	0.01063	0.01139			573.94	-0.00147	-0.00263	-0.00183	-0.00152	-0.00104	-0.000793333			573.94	0.00318	0.00585	0.00645	0.00719	0.00939	0.01188			573.94	-0.00061	-0.00131	-0.00142	-0.00145	-0.0008901	-0.00105			573.94	-0.000567487	0.00339	0.00807	0.01051	0.01071	0.01098			573.94	-0.00882	-0.00696	-0.00447
	574.53	0.00216	0.00304	0.00555	0.00844	0.01068	0.01149			574.53	-0.00143	-0.0026	-0.00175	-0.0014	-0.000921667	-0.000673333			574.53	0.0032	0.00578	0.0065	0.00719	0.0094	0.01184			574.53	-0.000659	-0.00125	-0.00144	-0.0014	-0.0008901	-0.000967			574.53	-0.000201475	0.00371	0.00835	0.01072	0.01083	0.01107			574.53	-0.0085	-0.00665	-0.0042
	575.11	0.00219	0.00304	0.00561	0.00846	0.0107	0.01151			575.11	-0.00147	-0.00267	-0.00165	-0.00142	-0.000815	-0.000631667			575.11	0.00324	0.00577	0.00656	0.00726	0.00951	0.01182			575.11	-0.000637	-0.00118	-0.00136	-0.00126	-0.0009	-0.000886			575.11	6.79937e-05	0.004	0.00855	0.01082	0.01098	0.01113			575.11	-0.00822	-0.00638	-0.00401
	575.7	0.00211	0.00309	0.00567	0.00847	0.0107	0.0115			575.7	-0.00146	-0.00272	-0.00161	-0.00146	-0.000838333	-0.000595			575.7	0.00329	0.00577	0.00662	0.00741	0.00963	0.01184			575.7	-0.000636	-0.00113	-0.00122	-0.00115	-0.0008235	-0.00088			575.7	0.000349125	0.00424	0.00867	0.01088	0.01108	0.01117			575.7	-0.00796	-0.0061	-0.00388
	576.28	0.0021	0.00314	0.00579	0.00848	0.01071	0.01149			576.28	-0.0014	-0.00273	-0.00149	-0.00153	-0.000825	-0.000578333			576.28	0.00333	0.00577	0.00667	0.0075	0.00972	0.01189			576.28	-0.000608	-0.00106	-0.00113	-0.00111	-0.0007461	-0.000841			576.28	0.000646575	0.00451	0.00882	0.01099	0.01123	0.01125			576.28	-0.00775	-0.00589	-0.00375
	576.87	0.00207	0.00313	0.00586	0.00853	0.01072	0.01147			576.87	-0.00146	-0.00267	-0.00143	-0.00156	-0.000851667	-0.000563333			576.87	0.00337	0.00583	0.00672	0.00757	0.00986	0.01198			576.87	-0.000569	-0.00102	-0.00105	-0.00104	-0.0006966	-0.000756			576.87	0.00104	0.00481	0.00906	0.01115	0.01137	0.01137			576.87	-0.00742	-0.00561	-0.00357
	577.45	0.00212	0.00314	0.00592	0.00858	0.01077	0.01153			577.45	-0.0015	-0.0026	-0.00141	-0.00157	-0.000806667	-0.000515			577.45	0.00339	0.00583	0.00671	0.00758	0.00995	0.01207			577.45	-0.000556	-0.00102	-0.00101	-0.00103	-0.00063	-0.000714			577.45	0.00144	0.00515	0.00935	0.01134	0.0115	0.01147			577.45	-0.00709	-0.00529	-0.00333
	578.04	0.00216	0.00319	0.00596	0.00868	0.01081	0.01164			578.04	-0.00153	-0.00253	-0.00136	-0.00146	-0.000788333	-0.000411667			578.04	0.00343	0.00592	0.00674	0.00761	0.01007	0.01219			578.04	-0.000449	-0.00101	-0.00098	-0.00087	-0.0005049	-0.000614			578.04	0.00194	0.0055	0.0096	0.01148	0.01161	0.01155			578.04	-0.00662	-0.00497	-0.00319
	578.62	0.00216	0.00323	0.00602	0.00872	0.01083	0.01171			578.62	-0.00159	-0.00245	-0.00133	-0.00138	-0.000821667	-0.000426667			578.62	0.00346	0.00597	0.00681	0.00766	0.01014	0.01231			578.62	-0.000394	-0.000949	-0.000957	-0.000766	-0.0003654	-0.000614			578.62	0.00231	0.0058	0.0098	0.0116	0.01167	0.01156			578.62	-0.00622	-0.00476	-0.00307
	579.2	0.00219	0.00327	0.00608	0.00873	0.01078	0.01174			579.2	-0.00161	-0.00247	-0.00132	-0.00135	-0.00085	-0.000433333			579.2	0.00339	0.00595	0.00689	0.00765	0.01011	0.0123			579.2	-0.000391	-0.000879	-0.00104	-0.000778	-0.0003096	-0.000647			579.2	0.00267	0.00605	0.00999	0.0117	0.01173	0.01159			579.2	-0.0058	-0.00456	-0.00296
	579.79	0.00218	0.00331	0.00607	0.00872	0.01075	0.01172			579.79	-0.00159	-0.00235	-0.00138	-0.00135	-0.000856667	-0.000428333			579.79	0.00334	0.00591	0.00698	0.00762	0.01003	0.0122			579.79	-0.000388	-0.000766	-0.00115	-0.000859	-0.0003789	-0.000627			579.79	0.00293	0.00628	0.01016	0.01188	0.01183	0.0116			579.79	-0.0055	-0.00435	-0.0029
	580.37	0.00223	0.00336	0.00607	0.0087	0.01074	0.0117			580.37	-0.00157	-0.00228	-0.00147	-0.00136	-0.000865	-0.000405			580.37	0.00331	0.00589	0.00701	0.00763	0.01004	0.01213			580.37	-0.000399	-0.000753	-0.00117	-0.000806	-0.0004284	-0.000584			580.37	0.00315	0.00647	0.01029	0.01195	0.01189	0.01167			580.37	-0.00525	-0.00417	-0.00281
	580.96	0.00223	0.00339	0.00615	0.00872	0.01078	0.01164			580.96	-0.00158	-0.00222	-0.00151	-0.00136	-0.000845	-0.000405			580.96	0.00326	0.00588	0.00703	0.00775	0.01016	0.0121			580.96	-0.000382	-0.000703	-0.00104	-0.000679	-0.0004635	-0.000497			580.96	0.00339	0.00666	0.0104	0.01205	0.01201	0.01175			580.96	-0.00497	-0.00405	-0.00276
	581.54	0.00228	0.00344	0.00621	0.00874	0.01084	0.01159			581.54	-0.00156	-0.00222	-0.00157	-0.00134	-0.000845	-0.00044			581.54	0.00323	0.00589	0.00704	0.00781	0.01026	0.01204			581.54	-0.000352	-0.000675	-0.000969	-0.000559	-0.0005049	-0.000524			581.54	0.00365	0.00685	0.01054	0.01209	0.01211	0.01184			581.54	-0.0047	-0.00389	-0.00268
	582.13	0.00231	0.00345	0.00633	0.00874	0.01094	0.01155			582.13	-0.00158	-0.00217	-0.00151	-0.00132	-0.000813333	-0.000506667			582.13	0.00325	0.00596	0.00706	0.00793	0.01038	0.01205			582.13	-0.000287	-0.000657	-0.000864	-0.000467	-0.0004671	-0.000528			582.13	0.00389	0.00703	0.01067	0.01216	0.01219	0.01189			582.13	-0.00447	-0.00379	-0.00256
	582.71	0.00237	0.00358	0.0064	0.00875	0.01108	0.01161			582.71	-0.00148	-0.0021	-0.00147	-0.00127	-0.00078	-0.000533333			582.71	0.00325	0.00603	0.00707	0.00802	0.01052	0.01207			582.71	-0.000203	-0.000679	-0.000792	-0.000378	-0.0004383	-0.000544			582.71	0.00415	0.00721	0.01081	0.01221	0.01217	0.01192			582.71	-0.00425	-0.00362	-0.00238
	583.29	0.00238	0.00364	0.00644	0.0087	0.01111	0.01169			583.29	-0.00147	-0.0021	-0.00145	-0.00128	-0.00081	-0.000515			583.29	0.00328	0.00613	0.00713	0.00812	0.01064	0.01208			583.29	-0.000101	-0.000668	-0.000675	-0.00032	-0.0004248	-0.000525			583.29	0.00439	0.00744	0.01099	0.01229	0.01215	0.01194			583.29	-0.00401	-0.00338	-0.00221
	583.88	0.00244	0.00376	0.00651	0.00876	0.01115	0.01177			583.88	-0.00133	-0.002	-0.00136	-0.00123	-0.000785	-0.000456667			583.88	0.00329	0.00616	0.00716	0.00817	0.01074	0.01213			583.88	-0.000108	-0.000732	-0.000653	-0.000224	-0.0004014	-0.000487			583.88	0.0046	0.00772	0.01122	0.01243	0.01221	0.012			583.88	-0.0038	-0.00307	-0.00193
	584.46	0.00248	0.00384	0.00648	0.00877	0.0111	0.01183			584.46	-0.00129	-0.00197	-0.00143	-0.00125	-0.000826667	-0.000301667			584.46	0.0033	0.00616	0.00723	0.00818	0.01075	0.01215			584.46	-0.000126	-0.000706	-0.000704	-0.000218	-0.000351	-0.000487			584.46	0.0048	0.00798	0.01139	0.01254	0.01224	0.01207			584.46	-0.00361	-0.00279	-0.00172
	585.04	0.00254	0.00389	0.00649	0.00878	0.01105	0.01181			585.04	-0.00124	-0.00192	-0.00142	-0.00121	-0.000821667	-0.000266667			585.04	0.00328	0.00617	0.00735	0.00819	0.01076	0.01211			585.04	-0.000115	-0.000613	-0.000761	-0.000168	-0.000387	-0.000447			585.04	0.00499	0.0082	0.01152	0.01264	0.01223	0.01207			585.04	-0.00346	-0.00258	-0.00156
	585.63	0.00262	0.00395	0.00657	0.00887	0.01111	0.01179			585.63	-0.00121	-0.00178	-0.00132	-0.00111	-0.000675	-0.000278333			585.63	0.00319	0.00612	0.00742	0.00818	0.01073	0.01205			585.63	-0.000209	-0.000569	-0.000833	-0.000154	-0.0004248	-0.000335			585.63	0.00519	0.00841	0.01168	0.01272	0.01224	0.01212			585.63	-0.0033	-0.00234	-0.00141
	586.21	0.00264	0.00399	0.00657	0.0089	0.01114	0.01173			586.21	-0.00116	-0.00168	-0.00134	-0.00108	-0.000583333	-0.000333333			586.21	0.00318	0.00615	0.00753	0.00831	0.01076	0.01206			586.21	-0.000215	-0.000495	-0.000766	-7.68e-05	-0.0003879	-0.000191			586.21	0.00538	0.00857	0.0117	0.0128	0.01223	0.01211			586.21	-0.00316	-0.00217	-0.00137
	586.8	0.00274	0.00403	0.00658	0.00895	0.01118	0.01165			586.8	-0.00113	-0.00161	-0.00132	-0.001	-0.000566667	-0.000368333			586.8	0.00315	0.00617	0.00757	0.0084	0.01073	0.01201			586.8	-0.000224	-0.000472	-0.000694	-5e-05	-0.0004185	-0.000224			586.8	0.00547	0.00868	0.01166	0.01282	0.01224	0.0121			586.8	-0.00311	-0.00206	-0.00131
	587.38	0.00281	0.00406	0.00661	0.00902	0.01128	0.01162			587.38	-0.00111	-0.00156	-0.00128	-0.000923333	-0.000488333	-0.000483333			587.38	0.00316	0.00619	0.00759	0.00853	0.01074	0.01203			587.38	-0.000246	-0.000497	-0.000585	-2.14e-05	-0.0003708	-0.000188			587.38	0.00569	0.00882	0.01171	0.01281	0.01225	0.01218			587.38	-0.00301	-0.0019	-0.0012
	587.96	0.0029	0.0041	0.00668	0.00912	0.01129	0.01168			587.96	-0.00107	-0.00151	-0.00124	-0.000776667	-0.000486667	-0.000385			587.96	0.00317	0.00628	0.00766	0.0087	0.01077	0.01208			587.96	-0.000177	-0.000428	-0.000415	1.17e-06	-0.0003492	-0.000137			587.96	0.00594	0.00901	0.01182	0.01283	0.01229	0.01221			587.96	-0.00284	-0.00172	-0.00105
	588.55	0.00296	0.00415	0.00673	0.0092	0.01128	0.01174			588.55	-0.00104	-0.00148	-0.00117	-0.000678333	-0.000558333	-0.00033			588.55	0.00323	0.00638	0.00767	0.00881	0.01079	0.0121			588.55	-7.86e-05	-0.000403	-0.000286	3.66e-05	-0.0003204	-0.000172			588.55	0.00618	0.00914	0.0119	0.01279	0.01233	0.01224			588.55	-0.00267	-0.00165	-0.0009254
	589.13	0.003	0.00423	0.00675	0.00924	0.01127	0.01182			589.13	-0.000935	-0.00143	-0.00113	-0.000665	-0.000501667	-0.000245			589.13	0.00325	0.00648	0.00767	0.00889	0.01082	0.01215			589.13	2.64e-05	-0.000417	-0.000198	3.23e-05	-0.0002583	-0.000146			589.13	0.00636	0.00924	0.01196	0.0127	0.01224	0.01219			589.13	-0.00264	-0.00148	-0.000828275
	589.71	0.00304	0.0043	0.00675	0.00926	0.01124	0.01187			589.71	-0.000815	-0.00141	-0.00111	-0.000678333	-0.000498333	-0.000206667			589.71	0.00322	0.00653	0.00765	0.00892	0.01081	0.01222			589.71	5.91e-05	-0.000511	-0.000201	1.41e-05	-0.0001782	-0.000189			589.71	0.00655	0.00936	0.01204	0.01263	0.01226	0.01221			589.71	-0.00259	-0.00135	-0.000716188
	590.3	0.00312	0.00438	0.00688	0.00933	0.01128	0.01184			590.3	-0.000695	-0.00138	-0.000986667	-0.000706667	-0.000363333	-0.000201667			590.3	0.00321	0.0066	0.00767	0.00894	0.01084	0.01226			590.3	0.000113	-0.000524	-0.000213	6.52e-05	-0.0001188	-0.000144			590.3	0.00671	0.00946	0.01215	0.01264	0.01228	0.01224			590.3	-0.00254	-0.00123	-0.000576525
	590.88	0.0032	0.00445	0.00701	0.00941	0.01135	0.01184			590.88	-0.000595	-0.0013	-0.000836667	-0.000713333	-0.000206667	-0.000168333			590.88	0.00322	0.00666	0.00775	0.00897	0.01086	0.01229			590.88	0.000141	-0.000519	-0.000227	0.00011	-7.29e-05	-9.9e-05			590.88	0.00691	0.0096	0.01223	0.01278	0.01239	0.01232			590.88	-0.00237	-0.00107	-0.000403688
	591.47	0.00324	0.00448	0.00706	0.00944	0.0114	0.01176			591.47	-0.0006	-0.00127	-0.000801667	-0.000748333	-0.000142667	-0.000208333			591.47	0.00318	0.00666	0.00784	0.00898	0.01084	0.01228			591.47	0.000136	-0.000442	-0.00023	7.64e-05	-5.58e-05	-0.000147			591.47	0.00705	0.00972	0.0123	0.0129	0.01242	0.01233			591.47	-0.0022	-0.00099125	-0.0002978
	592.05	0.00329	0.00452	0.00714	0.00948	0.01148	0.01171			592.05	-0.00052	-0.00125	-0.000691667	-0.000728333	-7.91667e-05	-0.00026			592.05	0.00316	0.00663	0.00793	0.00901	0.01083	0.01223			592.05	5.32e-05	-0.000427	-0.000212	8.36e-05	-0.0001071	-0.000179			592.05	0.00711	0.00976	0.01234	0.01294	0.0124	0.01227			592.05	-0.00208	-0.0009925	-0.000229188
	592.63	0.00332	0.00457	0.00718	0.00952	0.01151	0.01166			592.63	-0.000485	-0.00128	-0.000643333	-0.000735	-9.98333e-05	-0.000321667			592.63	0.00318	0.00662	0.00802	0.00905	0.01084	0.01219			592.63	4.95e-06	-0.000374	-0.000177	6.92e-05	-0.0002151	-0.000147			592.63	0.00724	0.00981	0.01229	0.01292	0.01239	0.01215			592.63	-0.002	-0.00099375	-0.00026365
	593.22	0.00338	0.00466	0.00724	0.00957	0.01155	0.01168			593.22	-0.000375	-0.00127	-0.00059	-0.000626667	-0.0001475	-0.000265			593.22	0.00318	0.00659	0.00809	0.00909	0.01085	0.01215			593.22	-5.63e-06	-0.000266	-9.54e-05	8.96e-05	-0.000261	-0.000156			593.22	0.00728	0.00985	0.01227	0.01288	0.01236	0.01209			593.22	-0.00196	-0.00105	-0.00030495
	593.8	0.00348	0.00471	0.00731	0.00959	0.01149	0.01177			593.8	-0.000318333	-0.00126	-0.000531667	-0.000613333	-0.00028	-0.000155667			593.8	0.0032	0.0066	0.00813	0.00913	0.01087	0.01214			593.8	-5.2e-05	-0.000276	-2.57e-05	4.88e-05	-0.0002502	-0.0002			593.8	0.00736	0.0099	0.01228	0.01288	0.01235	0.01205			593.8	-0.0019	-0.00109	-0.000262262
	594.38	0.00345	0.00476	0.00737	0.00963	0.01148	0.01188			594.38	-0.000266667	-0.00126	-0.000493333	-0.000663333	-0.00037	-5.46667e-05			594.38	0.00327	0.00667	0.00817	0.00916	0.0109	0.01214			594.38	-5.14e-05	-0.000325	1.77e-05	1.95e-05	-0.0002736	-0.000283			594.38	0.00744	0.00996	0.01227	0.01285	0.01232	0.01204			594.38	-0.00187	-0.00108	-0.00029095
	594.97	0.00348	0.00475	0.00742	0.00967	0.01148	0.01189			594.97	-0.000331667	-0.00123	-0.000495	-0.00074	-0.000385	6.73333e-05			594.97	0.00331	0.0067	0.00816	0.00916	0.01087	0.01209			594.97	-8.41e-05	-0.00038	3.07e-05	-7.88e-05	-0.0003735	-0.000397			594.97	0.0075	0.01006	0.01229	0.01283	0.01227	0.01201			594.97	-0.00184	-0.00103	-0.000308287
	595.55	0.00349	0.00473	0.0075	0.00976	0.0115	0.01186			595.55	-0.000381667	-0.00124	-0.000448333	-0.000716667	-0.000348333	0.0001255			595.55	0.00338	0.00675	0.00819	0.0092	0.01089	0.01214			595.55	-7.75e-05	-0.000399	9.24e-05	-0.000118	-0.0003708	-0.000453			595.55	0.00765	0.01022	0.01241	0.01285	0.01227	0.012			595.55	-0.00174	-0.00092125	-0.000235637
	596.13	0.00352	0.00472	0.00755	0.0098	0.01151	0.01183			596.13	-0.00042	-0.00119	-0.000375	-0.000661667	-0.000258333	0.000141833			596.13	0.00341	0.00685	0.00826	0.0092	0.01089	0.01221			596.13	6.05e-06	-0.000355	0.000136	-0.000191	-0.0003402	-0.000471			596.13	0.00781	0.01037	0.01254	0.01286	0.0123	0.01202			596.13	-0.00159	-0.00078	-0.000226075
	596.72	0.00357	0.00473	0.00763	0.00988	0.01157	0.01183			596.72	-0.000463333	-0.00118	-0.000328333	-0.000628333	-0.000161167	0.000186667			596.72	0.0034	0.00691	0.00833	0.0092	0.01089	0.01225			596.72	1.13e-05	-0.000315	7.77e-05	-0.000238	-0.0002997	-0.00055			596.72	0.00795	0.01045	0.01263	0.01285	0.01228	0.01205			596.72	-0.00145	-0.0007525	-0.0002186
	597.3	0.00363	0.00476	0.00773	0.00995	0.01164	0.01182			597.3	-0.00049	-0.00113	-0.000271667	-0.000653333	-2.8e-05	0.000161833			597.3	0.00338	0.00695	0.00844	0.00923	0.01091	0.01225			597.3	9.98e-06	-0.000236	6.29e-05	-0.000281	-0.0003735	-0.000584			597.3	0.00809	0.01059	0.01276	0.01289	0.01227	0.01211			597.3	-0.00132	-0.000665	-0.000171725
	597.88	0.00364	0.00475	0.0078	0.00995	0.01167	0.01183			597.88	-0.00053	-0.00109	-0.000233333	-0.000596667	-1.30833e-05	0.000139667			597.88	0.00331	0.00697	0.00853	0.00925	0.01089	0.01221			597.88	1.67e-05	-0.000142	3.42e-05	-0.000318	-0.0004329	-0.000589			597.88	0.00823	0.01068	0.01285	0.01306	0.01238	0.01218			597.88	-0.00119	-0.00065625	-0.000212287
	598.46	0.00364	0.00479	0.00786	0.00996	0.01172	0.0119			598.46	-0.000516667	-0.001	-0.0001635	-0.000563333	-2.83333e-05	0.000223333			598.46	0.00328	0.007	0.0086	0.00926	0.01089	0.01213			598.46	4e-05	-7.29e-05	-1.56e-05	-0.000312	-0.000531	-0.000577			598.46	0.0083	0.01072	0.01289	0.01312	0.01235	0.01223			598.46	-0.00119	-0.0006675	-0.00019735
	599.05	0.00367	0.00482	0.0079	0.00999	0.01175	0.01199			599.05	-0.000551667	-0.000895	-0.00017	-0.000538333	-8.98333e-05	0.000293333			599.05	0.00328	0.00704	0.00865	0.00929	0.01093	0.01206			599.05	5.69e-05	-1.66e-06	3.74e-06	-0.00028	-0.0005922	-0.000619			599.05	0.00837	0.01076	0.01284	0.01318	0.01236	0.01223			599.05	-0.00115	-0.000685	-0.00033445
	599.63	0.00365	0.0049	0.00793	0.01005	0.01175	0.01205			599.63	-0.000533333	-0.000831667	-0.000226667	-0.000473333	-0.000161	0.000318333			599.63	0.00329	0.00706	0.00863	0.00932	0.01095	0.01197			599.63	5.29e-05	-3.57e-06	1.65e-05	-0.00024	-0.0006705	-0.000614			599.63	0.00842	0.01078	0.01276	0.01308	0.01224	0.01215			599.63	-0.00118	-0.0007125	-0.000386275
	600.21	0.00363	0.00498	0.00799	0.01012	0.01183	0.01209			600.21	-0.000468333	-0.000785	-0.000205	-0.00036	-0.000120167	0.000336667			600.21	0.00338	0.00716	0.00867	0.00938	0.01103	0.012			600.21	0.000121	3.71e-05	9.53e-06	-0.000161	-0.0006597	-0.000639			600.21	0.00843	0.01083	0.01273	0.01304	0.01221	0.01208			600.21	-0.00121	-0.000615	-0.000457412
	600.8	0.00361	0.00499	0.00804	0.01022	0.01188	0.01209			600.8	-0.000501667	-0.000698333	-0.000235	-0.00024	-0.000107667	0.000326667			600.8	0.00342	0.00726	0.00869	0.00946	0.01107	0.01205			600.8	0.000194	5.35e-05	3.99e-05	-0.000139	-0.0006318	-0.000659			600.8	0.00856	0.01092	0.0128	0.01304	0.01224	0.01209			600.8	-0.00119	-0.00052125	-0.00042125
	601.38	0.00358	0.00501	0.00805	0.01029	0.01191	0.01205			601.38	-0.000483333	-0.000678333	-0.000271667	-0.000125333	-6.38333e-05	0.000275			601.38	0.00351	0.00737	0.00871	0.00954	0.01113	0.01206			601.38	0.000276	7.52e-05	9.9e-05	-0.000134	-0.0006345	-0.000698			601.38	0.0086	0.01106	0.01289	0.01308	0.01235	0.01217			601.38	-0.00111	-0.000365	-0.000404587
	601.96	0.00362	0.00509	0.00807	0.01038	0.01197	0.01203			601.96	-0.000376667	-0.000601667	-0.000311667	-2.56667e-05	1.51667e-06	0.00024			601.96	0.00357	0.0075	0.00874	0.00958	0.01117	0.01211			601.96	0.000343	4.48e-05	0.0001	-0.000147	-0.000585	-0.000715			601.96	0.00867	0.01117	0.01295	0.01306	0.01238	0.01221			601.96	-0.00104	-0.0002225	-0.000386138
	602.55	0.00361	0.0051	0.00809	0.01042	0.01196	0.01195			602.55	-0.000366667	-0.000593333	-0.000335	-9.33333e-07	-5.81667e-05	0.000112833			602.55	0.00361	0.00763	0.00879	0.00963	0.01118	0.01216			602.55	0.000473	7.45e-05	0.000164	-0.000185	-0.0005778	-0.000717			602.55	0.00873	0.01124	0.013	0.01304	0.01241	0.01225			602.55	-0.00095125	-0.0002525	-0.000412812
	603.13	0.00357	0.00513	0.00806	0.01041	0.01199	0.01192			603.13	-0.000401667	-0.000688333	-0.000408333	-2.05e-05	-6.56667e-05	1.475e-05			603.13	0.00363	0.00768	0.0088	0.00966	0.01117	0.01225			603.13	0.000548	8.76e-05	0.000182	-0.000225	-0.0005409	-0.000666			603.13	0.00882	0.01135	0.01308	0.01306	0.01243	0.01229			603.13	-0.00080125	-0.00021125	-0.000461288
	603.71	0.00354	0.00517	0.00802	0.01038	0.01197	0.0119			603.71	-0.000416667	-0.00071	-0.00046	-1.21e-05	-0.000158833	-4.86667e-05			603.71	0.00362	0.00771	0.00887	0.00972	0.0112	0.01231			603.71	0.000599	0.000144	0.000183	-0.00025	-0.0004752	-0.000656			603.71	0.0089	0.01146	0.01324	0.01313	0.01251	0.01239			603.71	-0.0006975	-0.0001775	-0.000381288
	604.29	0.00354	0.00516	0.00801	0.01037	0.01195	0.01197			604.29	-0.000458333	-0.00077	-0.000446667	-6.65e-05	-0.000301667	-6.46667e-05			604.29	0.00364	0.00769	0.00893	0.00979	0.01117	0.01233			604.29	0.000605	0.000217	0.000224	-0.000335	-0.0004491	-0.000624			604.29	0.00892	0.0115	0.01328	0.01316	0.01255	0.01239			604.29	-0.000745	-0.00016125	-0.000395387
	604.88	0.00352	0.0052	0.00805	0.01043	0.01194	0.01203			604.88	-0.00042	-0.000791667	-0.00039	-6.56667e-05	-0.000401667	-6.88333e-05			604.88	0.00358	0.00764	0.00901	0.00986	0.01116	0.0123			604.88	0.000522	0.000224	0.000237	-0.000336	-0.0004536	-0.000641			604.88	0.00888	0.01157	0.01326	0.01313	0.01255	0.01236			604.88	-0.0008525	-0.0001325	-0.000341638
	605.46	0.00355	0.00525	0.00812	0.01051	0.01195	0.01206			605.46	-0.00039	-0.000853333	-0.000343333	-0.000120333	-0.000453333	-8.98333e-05			605.46	0.0036	0.00762	0.00906	0.00996	0.01121	0.0123			605.46	0.000549	0.000314	0.000321	-0.000238	-0.0005409	-0.000566			605.46	0.0089	0.01156	0.01316	0.01312	0.01251	0.01231			605.46	-0.00087125	-0.000106625	-0.000420775
	606.04	0.00355	0.00523	0.0082	0.01063	0.01199	0.01207			606.04	-0.000473333	-0.000951667	-0.000221667	-8.23333e-05	-0.000471667	-0.00017			606.04	0.00369	0.0076	0.00913	0.01007	0.0113	0.01232			606.04	0.000561	0.000399	0.000457	-0.000155	-0.0005409	-0.00052			606.04	0.00891	0.01155	0.01306	0.01311	0.01243	0.01223			606.04	-0.00089125	-0.00015875	-0.0004982
	606.62	0.00359	0.00524	0.00833	0.01074	0.01205	0.0121			606.62	-0.000515	-0.000991667	-8.91667e-05	-6.06667e-05	-0.000455	-0.000154667			606.62	0.00376	0.0076	0.00919	0.01011	0.01136	0.01231			606.62	0.000606	0.000484	0.000491	-7.14e-05	-0.000549	-0.00049			606.62	0.00902	0.01158	0.013	0.01309	0.01245	0.01219			606.62	-0.0007775	-0.00014125	-0.000537725
	607.21	0.00364	0.00526	0.00837	0.01083	0.01209	0.0121			607.21	-0.000548333	-0.00108	-3.66667e-05	-7.28333e-05	-0.000425	-0.0001585			607.21	0.00383	0.00763	0.00924	0.01015	0.0115	0.01235			607.21	0.00065	0.000517	0.00052	3.03e-05	-0.0005409	-0.000521			607.21	0.00917	0.01168	0.01304	0.01313	0.01248	0.01224			607.21	-0.0007025	2.7625e-06	-0.000513187
	607.79	0.00365	0.00525	0.00839	0.01089	0.0121	0.01209			607.79	-0.00059	-0.00115	-4.61667e-05	-2.71667e-05	-0.000425	-0.000195			607.79	0.0039	0.00765	0.0093	0.01018	0.01156	0.0124			607.79	0.000643	0.000511	0.000498	5.76e-05	-0.0004833	-0.000483			607.79	0.00932	0.0118	0.01309	0.01315	0.01251	0.01229			607.79	-0.00058625	0.000135	-0.000524813
	608.37	0.00367	0.00529	0.00845	0.01093	0.01213	0.01215			608.37	-0.000558333	-0.00119	-3.51667e-05	1.62e-05	-0.000431667	-0.000119833			608.37	0.00403	0.00767	0.00935	0.01019	0.01161	0.01245			608.37	0.000646	0.000514	0.000478	8e-05	-0.0004833	-0.000455			608.37	0.00941	0.01183	0.01313	0.01316	0.01255	0.0123			608.37	-0.00054875	0.00014875	-0.000529925
	608.95	0.00371	0.00535	0.00853	0.01099	0.01214	0.01227			608.95	-0.000581667	-0.00111	4.1e-06	5.08333e-05	-0.000466667	-7.11667e-05			608.95	0.00411	0.00769	0.00944	0.01018	0.01165	0.01249			608.95	0.000678	0.000585	0.000417	6.64e-05	-0.000468	-0.000454			608.95	0.00951	0.0119	0.01313	0.01314	0.01262	0.01234			608.95	-0.0004625	0.0001245	-0.000534938
	609.54	0.00371	0.00543	0.0086	0.01107	0.01219	0.01235			609.54	-0.000585	-0.00116	-2.36667e-05	7.43333e-05	-0.000456667	-0.000109833			609.54	0.0042	0.00773	0.00951	0.01021	0.01173	0.01259			609.54	0.000708	0.000642	0.000384	7.93e-05	-0.0003951	-0.000433			609.54	0.00957	0.01188	0.01318	0.01316	0.01267	0.01235			609.54	-0.00040875	2.075e-05	-0.000531125
	610.12	0.00373	0.00544	0.00871	0.01108	0.01216	0.0124			610.12	-0.000636667	-0.00117	1.53333e-06	4.28333e-05	-0.000573333	-9.08333e-05			610.12	0.00428	0.00774	0.00957	0.01023	0.01178	0.01267			610.12	0.000663	0.000609	0.000316	6.06e-05	-0.0004023	-0.000447			610.12	0.0096	0.01192	0.0132	0.01314	0.01267	0.01235			610.12	-0.00040875	-5.6e-05	-0.000505062
	610.7	0.00372	0.00548	0.00883	0.01111	0.01224	0.01246			610.7	-0.000685	-0.00116	5.11667e-05	4.65e-05	-0.000541667	-5.51667e-05			610.7	0.0043	0.00776	0.00969	0.01028	0.01182	0.01276			610.7	0.00068	0.000684	0.000318	-2.31e-07	-0.0003663	-0.00045			610.7	0.00968	0.01196	0.01322	0.01318	0.01271	0.01235			610.7	-0.00037	-0.00014375	-0.0005003
	611.28	0.00373	0.00547	0.009	0.01121	0.01233	0.01242			611.28	-0.000773333	-0.00113	0.0001135	4.7e-05	-0.000506667	-0.000158167			611.28	0.00425	0.00773	0.0097	0.01034	0.01184	0.01277			611.28	0.000654	0.000671	0.000344	-9.69e-05	-0.0003663	-0.000447			611.28	0.00974	0.01197	0.01326	0.01321	0.01272	0.01233			611.28	-0.0004	-0.0002025	-0.000549487
	611.87	0.00379	0.00553	0.00914	0.01125	0.01238	0.01236			611.87	-0.00076	-0.00108	0.0001595	8.18333e-06	-0.000485	-0.000286667			611.87	0.00423	0.00776	0.00976	0.01043	0.01187	0.01279			611.87	0.000655	0.000687	0.000406	-0.000154	-0.000378	-0.000422			611.87	0.00978	0.01191	0.01318	0.0132	0.01271	0.01228			611.87	-0.000475	-0.00031875	-0.00058335
	612.45	0.00385	0.00556	0.00934	0.01131	0.01246	0.01231			612.45	-0.000748333	-0.001	0.000248333	6.58333e-05	-0.000388333	-0.000386667			612.45	0.00417	0.00777	0.00979	0.01052	0.01191	0.01277			612.45	0.000669	0.000714	0.000473	-0.000179	-0.0004167	-0.000357			612.45	0.00975	0.01186	0.01311	0.01318	0.01265	0.01227			612.45	-0.0004975	-0.00051125	-0.000689062
[truncated: 67 more rows]
[truncated: 3 more columns]

## Sheet: figure 5
	x-axis	y-Intensity(experiment)	x-axis	y-Intensity(fitting)	x-axis	y-Intensity(experiment)	x-axis	y-Intensity(fitting)	x-axis	y-Intensity(experiment)			x-axis	y-Intensity	y-Intensity		x-axis	y-Intensity	x-axis	y-Intensity		x-axis	y-Intensity	y-Intensity		x-axis	y-Intensity			Pump wavlength	y-Intensity	y-error	y-Intensity	y-error			x-axis	y-Intensity	y-error	x-axis	y-Intensity	y-error	x-axis	y-Intensity	y-error	x-axis	y-Intensity	y-error	x-axis
[truncated: 1,289 more rows]
[truncated: 2 more columns]

[truncated: 1 more sheets: figure 6]
